# Supplementary material for: Proteomic signatures improve risk prediction for common and rare diseases
Source: Nat Med. 2024 Jul 22;30(9):2489–98. doi: 10.1038/s41591-024-03142-z (PMC11405273; doi:10.1038/s41591-024-03142-z)
Supplement: Supplementary file 3 — Supplementary Tables 1–22 and table headers 1–22. [file 41591_2024_3142_MOESM3_ESM.xlsx]

## Sheet: Header ST1
Disease	Disease name
Specialty	Clinical specialty for the corresponding disease
N incident cases (5 years)	Number of incident cases within 5-years of follow-up after the baseline assessment
N incident cases (10 years)	Number of incident cases within 10-years of follow-up after the baseline assessment
median time to event	Median time to diagnosis after the baseline asessment (years)
minimum time to event	Minimum time to diagnosis after the baseline asessment (years)
maximum time to event	Maximum time to diagnosis after the baseline asessment (years)
N incident cases within "consotrium-selected" subset	Number of incident cases from the "consortium-selected" subset of UKB-PPP included in the analysis

## Sheet: Supplementary Table 1
Supplementary Table 1. List of 218 disease definitions for which prediction models were developed.
Disease	Specialty	N incident cases (5 years)	N incident cases (10 years)	median time to event	minimum time to event	maximum time to event	N incident cases within "consotrium-selected" subset	family history information available
Benign neoplasm of brain and other parts of central nervous system	Benign neoplasm or Carcinoma in situ	48	133	6.4285	0.6212	9.9281	0
Benign neoplasm of colon, rectum, anus and anal canal	Benign neoplasm or Carcinoma in situ	1099	2710	5.872	0.5145	9.9992	0
Benign neoplasm of ovary	Benign neoplasm or Carcinoma in situ	147	287	4.9519	0.5775	9.9855	0
Benign neoplasm of stomach and duodenum	Benign neoplasm or Carcinoma in situ	238	673	6.248	0.5199	9.9991	0
Benign neoplasm and polyp of uterus	Benign neoplasm or Carcinoma in situ	204	366	4.4872	0.5201	9.9827	0
Carcinoma in situ cervical	Benign neoplasm or Carcinoma in situ	208	346	4.1754	0.5283	9.9172	0
Haemangioma, any site	Benign neoplasm or Carcinoma in situ	103	191	4.6484	0.5281	9.9253	0
Leiomyoma of uterus	Benign neoplasm or Carcinoma in situ	247	420	4.0852	0.5009	9.9008	0
Leukaemia	Cancers	51	127	6.1795	0.5145	9.9553	0
Monoclonal gammopathy of undetermined significance	Cancers	27	85	6.5378	0.5392	9.9936	20
Non-Hodgkin Lymphoma	Cancers	80	171	5.2581	0.5392	9.8378	0
Multiple myeloma and malignant plasma cell neoplasms	Cancers	39	98	6.226	0.5664	9.9827	0
Primary Malignancy Bladder	Cancers	82	198	5.5781	0.5337	9.969	0
Primary Malignancy colorectal and anus	Cancers	195	473	5.7421	0.5363	9.9965	0	yes
Primary Malignancy Brain, Other CNS and Intracranial	Cancers	36	81	5.6519	0.509	9.9225	0
Primary Malignancy Breast	Cancers	318	706	5.3607	0.5035	9.9717	0	yes
Primary Malignancy Kidney and Ureter	Cancers	66	152	5.5507	0.5992	9.991	0
Primary Malignancy Lung and trachea	Cancers	134	315	5.7477	0.5501	9.9964	0	yes
Primary Malignancy Malignant Melanoma	Cancers	94	231	5.6956	0.5611	9.95	0
Primary Malignancy Oesophageal	Cancers	53	105	4.9847	0.5884	9.9828	0
Primary Malignancy Oro-pharyngeal	Cancers	37	90	6.2959	0.673	9.9581	0
Primary Malignancy Other Organs	Cancers	252	510	5.1269	0.5281	9.9909	0
Primary Malignancy Ovarian	Cancers	54	107	4.8262	0.5201	9.9116	0
Primary Malignancy Pancreatic	Cancers	39	107	6.2945	0.5173	9.9745	0
Primary Malignancy Prostate	Cancers	287	761	6.1686	0.5309	9.991	0	yes
Primary Malignancy Other Skin and subcutaneous tissue	Cancers	677	1726	5.9719	0.5064	9.9883	0
Primary Malignancy Stomach	Cancers	38	89	5.4223	0.6129	9.9691	0
Primary Malignancy Uterine	Cancers	46	111	5.6902	0.5583	9.9664	0
Secondary Malignancy Bone	Cancers	161	390	5.8624	0.5692	9.9965	0
Secondary Malignancy Brain, Other CNS and Intracranial	Cancers	62	135	5.1872	0.673	9.9499	0
Secondary malignancy Liver and intrahepatic bile duct	Cancers	171	452	5.9937	0.5501	9.9964	0
Secondary Malignancy Lymph Nodes	Cancers	267	644	5.7476	0.5473	9.9799	0
Secondary Malignancy Lung	Cancers	140	330	5.4961	0.5473	9.9964	0	yes
Secondary Malignancy Other organs	Cancers	113	321	6.3217	0.5336	9.9882	0
Secondary Malignancy retroperitoneum and peritoneum	Cancers	101	225	5.4851	0.5254	9.9883	0
Secondary Malignancy Pleura	Cancers	41	119	6.2041	0.5254	9.9034	0
Abdominal aortic aneurysm	Cardiovascular	59	173	6.2479	0.6349	9.9089	0
Atrial fibrillation	Cardiovascular	617	1618	6.1441	0.5008	9.9964	0	yes
Atrioventricular block, first degree	Cardiovascular	68	193	6.3846	0.5884	9.9937	0
Atrioventricular block, second degree	Cardiovascular	38	93	6.5077	0.5883	9.7723	22
Atrioventricular block, complete	Cardiovascular	28	84	6.4216	0.5118	9.8871	0
Other Cardiomyopathy	Cardiovascular	32	120	6.4803	0.602	9.9608	0
Coronary heart disease not otherwise specified	Cardiovascular	822	1911	5.6055	0.5008	9.9964	0	yes
Dilated cardiomyopathy	Cardiovascular	54	112	5.2473	0.5336	9.9253	40
Heart failure	Cardiovascular	278	832	6.3422	0.5008	9.9965	0	yes
Hypertension	Cardiovascular	2873	6038	5.2349	0.5008	9.9991	0	yes
Intracerebral haemorrhage	Cardiovascular	39	105	6.0702	0.6922	9.9335	0
Ischaemic stroke	Cardiovascular	157	430	6.3504	0.5419	9.9937	0	yes
Left bundle branch block	Cardiovascular	98	297	6.1879	0.5117	9.9363	0
Multiple valve dz	Cardiovascular	104	334	6.9724	0.5146	9.9991	0
Myocardial infarction	Cardiovascular	111	278	5.8802	0.5337	9.9719	0
Nonrheumatic aortic valve disorders	Cardiovascular	124	373	6.5377	0.6075	9.9909	0
Nonrheumatic mitral valve disorders	Cardiovascular	93	291	6.9095	0.5774	9.9254	0
Pulmonary embolism	Cardiovascular	145	404	6.0661	0.5281	9.991	0
Pericardial effuPericardial effusion (noninflammatory)sion	Cardiovascular	43	118	6.0702	0.5008	9.8514	0
Peripheral arterial disease	Cardiovascular	124	384	6.5049	0.5064	9.9854	0	yes
Primary pulmonary hypertension	Cardiovascular	214	289	3.09	0.5283	9.7694	266
Raynaud syndrome	Cardiovascular	97	206	5.235	0.5009	9.991	0
Right bundle branch block	Cardiovascular	106	288	6.591	0.6102	9.9965	0
Rheumatic valve dz	Cardiovascular	33	117	7.3525	0.5445	9.9909	0
Secondary pulmonary hypertension	Cardiovascular	22	100	7.5152	2.8111	9.9909	0
Stable angina	Cardiovascular	597	1226	5.157	0.5145	9.9608	0
Stroke NOS	Cardiovascular	55	127	5.2226	0.5555	9.9444	0
Supraventricular tachycardia	Cardiovascular	104	222	5.2965	0.5064	9.9473	0
Transient ischaemic attack	Cardiovascular	188	398	5.3731	0.5418	9.9418	0
Unstable Angina	Cardiovascular	164	293	4.5693	0.5309	9.9799	0
Ventricular tachycardia	Cardiovascular	46	113	5.8542	0.5582	9.9281	0
Venous thromboembolic disease	Cardiovascular	131	323	5.8297	0.5445	9.9991	0
Anal fissure	Digestive	135	233	4.3451	0.531	9.9035	0
Anorectal fistula	Digestive	38	81	5.2063	0.5091	9.9335	0
Anorectal prolapse	Digestive	36	90	5.667	0.8017	9.9526	0
Appendicitis	Digestive	118	247	5.1735	0.5063	9.9909	0
Barrett oesophagus	Digestive	133	388	6.118	0.6321	9.9061	0
Cholangitis	Digestive	34	116	6.8275	0.6867	9.9991	0
Cholecystitis	Digestive	285	684	5.7366	0.5064	9.9991	0
Cholelithiasis	Digestive	502	1163	5.6355	0.5064	9.9991	0
Liver fibrosis, sclerosis and cirrhosis	Digestive	41	120	5.9704	0.8152	9.9335	0
Coeliac disease	Digestive	37	88	5.5535	0.6812	9.7804	20
Crohn disease	Digestive	35	91	5.9964	0.6157	9.9035	18
Diverticular disease of intestine	Digestive	1270	3262	5.9991	0.5008	9.9992	0
Fatty Liver	Digestive	130	410	6.2903	0.5199	9.9772	0
Gastritis and duodenitis	Digestive	1115	2615	5.6409	0.5008	9.9991	0
Gastro-oesophageal reflux disease	Digestive	897	2393	6.2043	0.5008	9.9964	0
Abdominal Hernia	Digestive	737	1604	5.2978	0.5035	9.9937	0
Diaphragmatic hernia	Digestive	900	2206	5.8023	0.5008	9.9909	0
Irritable bowel syndrome	Digestive	168	434	6.3382	0.509	9.969	0
Alcoholic liver disease	Digestive	37	103	5.6985	0.7305	9.9335	27
Hepatic failure	Digestive	34	85	5.7477	0.8044	9.9445	20
Oesophagitis and oesophageal ulcer	Digestive	700	1449	5.1734	0.5008	9.991	0
Pancreatitis	Digestive	82	199	5.8352	0.5309	9.9717	0
Peritonitis	Digestive	82	243	6.0265	0.6758	9.9936	0
Portal hypertension	Digestive	37	94	5.8638	0.6566	9.816	26
Ulcerative colitis	Digestive	59	128	5.1857	0.5091	9.9719	0
Peptic ulcer disease	Digestive	218	549	5.8926	0.5447	9.9883	0
Volvulus	Digestive	35	101	5.9773	0.5064	9.991	21
Hearing loss	Ear	534	1071	5.0093	0.5009	9.9991	0
Tinnitus	Ear	206	341	4.3532	0.5199	9.9335	0
Diabetes NOS	Endocrine	80	241	6.9041	0.6486	9.9964	0
Diabetes Type I	Endocrine	68	150	5.127	0.5719	9.9581	0
Diabetes Type II	Endocrine	810	1905	5.5316	0.5008	9.9991	0	yes
Hyperthyroidism	Endocrine	69	162	5.943	0.5227	9.9362	0
Hypothyroidism	Endocrine	265	675	5.8569	0.5118	9.9772	0
Obesity	Endocrine	815	2059	5.9555	0.5118	9.9965	0
Hyperparathyroidism	Endocrine	47	110	5.4674	0.5363	9.991	0
Hypo or hyperthyroidism	Endocrine	260	675	5.9854	0.5118	9.9772	0
Anterior and Intermediate Uveitis	Eye	45	86	4.9232	0.5254	9.9526	0
Visual impairment and blindness	Eye	60	149	5.8378	0.5172	9.9773	0
Cataract	Eye	873	2845	6.6197	0.5118	9.9991	0
Diabetic ophthalmic complications	Eye	283	489	4.49	0.5938	9.9883	0
Glaucoma	Eye	188	479	5.8186	0.5172	9.9991	0
Macular degeneration	Eye	126	405	6.5815	0.5473	9.9909	0
Ptosis of eyelid	Eye	80	153	4.695	0.5883	9.9801	0
Retinal detachments and breaks	Eye	110	228	5.2937	0.5091	9.9719	0
Retinal vascular occlusions	Eye	43	121	5.7941	0.5692	9.9226	0
Acute Kidney Injury	Genitourinary	246	1080	7.2104	0.5337	9.9965	0
Hyperplasia of prostate	Genitourinary	618	1364	5.5042	0.5008	9.9991	0
Non-acute cystitis	Genitourinary	47	101	5.3538	0.9219	9.6738	21
Chronic Kidney Disease	Genitourinary	335	1103	6.7619	0.5008	9.9937	0
Erectile dysfunction	Genitourinary	513	788	4.1905	0.5035	9.652	0
Endometrial hyperplasia and hypertrophy	Genitourinary	51	93	4.118	0.5857	9.9964	0
Endometriosis	Genitourinary	67	114	4.2411	0.5009	9.6792	0
End stage renal disease	Genitourinary	39	112	6.2576	0.7142	9.9991	0
Female genital prolapse	Genitourinary	411	760	4.5679	0.5145	9.9801	0
Glomerulonephritis	Genitourinary	98	130	3.2732	0.5337	9.9828	0
Hydrocoele	Genitourinary	67	119	4.4736	0.5117	9.6245	0
Menorrhagia and polymenorrhoea	Genitourinary	266	354	2.9396	0.5009	9.8789	0
Neuromuscular dysfunction of bladder	Genitourinary	138	203	3.6478	0.5255	9.7804	0
Obstructive and reflux uropathy	Genitourinary	111	314	6.278	0.5692	9.9936	0
Postmenopausal bleeding	Genitourinary	267	480	4.36	0.5309	9.9171	0
Tubulo-interstitial nephritis	Genitourinary	36	112	6.5309	0.5172	9.9828	0
Urinary Incontinence	Genitourinary	371	598	4.0853	0.5008	9.9991	0
Urolithiasis	Genitourinary	211	412	4.9219	0.5118	9.9991	0
Agranulocytosis	Haematological or immunological	208	439	5.4167	0.5173	9.9391	0
Aplastic anaemias	Haematological or immunological	33	84	5.8816	0.6785	9.9991	0
Vitamin B12 deficiency anaemia	Haematological or immunological	115	220	4.8125	0.5145	9.887	0
Folate deficiency anaemia	Haematological or immunological	47	103	5.1434	0.7031	9.7722	33
Iron deficiency anaemia	Haematological or immunological	356	1089	6.4694	0.5008	9.9936	0
Other anaemias	Haematological or immunological	609	1485	5.8214	0.5035	9.9883	0
Primary or Idiopathic Thrombocytopaenia	Haematological or immunological	41	81	4.6267	0.5747	9.8952	23
Secondary or other Thrombocytopaenia	Haematological or immunological	93	231	6.0811	0.5227	9.9691	0
Thrombophilia	Haematological or immunological	37	93	5.5918	0.6294	9.8624	36
Infection of anal and rectal regions	Infections	33	83	5.7449	0.5556	9.8952	14
Bacterial Diseases	Infections	1246	2993	5.7448	0.5008	9.9936	0
Infection of bones and joints	Infections	33	114	6.2301	0.6047	9.9582	0
Infections of the digestive system	Infections	479	1578	6.3231	0.5283	9.9991	0
Ear and Upper Respiratory Tract Infections	Infections	157	375	6.0237	0.5227	9.9992	0
Eye infections	Infections	34	87	6.2479	0.9984	9.8022	20
Infection of liver	Infections	26	94	6.7538	0.7333	9.9691	20
Lower Respiratory Tract Infections	Infections	788	2173	6.3	0.5036	9.9965	0
Infection of male genital system	Infections	39	102	6.0319	0.8099	9.9254	0
Mycoses	Infections	144	416	6.576	0.5227	9.9855	0
Other or unspecified infectious organisms	Infections	1376	3780	6.2	0.5036	9.9992	0
Infections of Other or unspecified organs	Infections	681	1691	6.0155	0.5063	9.9991	0
Female pelvic inflammatory disease	Infections	92	171	4.6978	0.5283	9.9116	0
Rheumatic fever	Infections	32	115	7.4073	0.5445	9.9909	0
Septicaemia	Infections	215	789	7.2267	0.5556	9.9909	0
Infection of skin and subcutaneous tissues	Infections	391	982	6.0689	0.5145	9.9936	0
Urinary Tract Infections	Infections	538	1380	5.9555	0.5008	9.9827	0
Viral diseases	Infections	190	565	6.5816	0.5063	9.9991	0
Carpal tunnel syndrome	Musculoskeletal	367	724	4.8166	0.5008	9.969	0
Collapsed vertebra	Musculoskeletal	34	127	7.0874	0.6484	9.9772	0
Enthesopathies & synovial disorders	Musculoskeletal	1626	2744	4.2342	0.5035	9.9965	0
Fibromatoses	Musculoskeletal	192	367	4.8181	0.5173	9.9883	0
Fracture of hip	Musculoskeletal	87	264	6.2752	0.5474	9.928	0
Fracture of wrist	Musculoskeletal	217	432	4.9806	0.5391	9.9609	0
Giant Cell arteritis	Musculoskeletal	34	87	5.6848	0.6677	9.8242	17
Gout	Musculoskeletal	268	582	5.3402	0.5063	9.9471	0
Intervertebral disc disorders	Musculoskeletal	390	880	5.399	0.5035	9.9991	0
Osteoarthritis	Musculoskeletal	1544	3696	5.7188	0.5035	9.9964	0
Osteoporosis	Musculoskeletal	415	1010	5.6561	0.5008	9.9883	0
Polymyalgia Rheumatica	Musculoskeletal	92	253	6.0975	0.5473	9.9799	0
Rheumatoid Arthritis	Musculoskeletal	122	336	6.1345	0.5638	9.9991	0
Scoliosis	Musculoskeletal	47	150	6.6676	0.5227	9.9827	0
Sjogren disease	Musculoskeletal	33	102	6.0784	0.6895	9.8651	42
Lupus erythematosus	Musculoskeletal	66	127	4.7961	0.531	9.7147	111
Spinal stenosis	Musculoskeletal	184	532	6.2425	0.5365	9.9663	0
Spondylolisthesis	Musculoskeletal	73	184	5.9663	0.6512	9.9582	0
Spondylosis	Musculoskeletal	487	1127	5.5152	0.5199	9.9992	0
Disorders of autonomic nervous system	Neurological	38	81	5.1761	1.0257	9.9991	26
Bell palsy	Neurological	48	98	5.6315	0.6103	9.9417	0
Postviral fatigue syndrome, neurasthenia and fibromyalgia	Neurological	94	233	5.6464	0.6266	9.991	0
Diabetic neurological complications	Neurological	36	90	5.9841	0.5172	9.9281	0
Epilepsy	Neurological	75	183	5.9909	0.5036	9.9553	0
Essential tremor	Neurological	31	82	5.712	0.5365	9.8542	0
Migraine	Neurological	199	391	4.8919	0.5199	9.9854	0
Motor neuron disease	Neurological	114	244	5.3239	0.5063	9.8352	231
Parkinson disease	Neurological	63	173	6.4585	0.5966	9.9691	0	yes
Peripheral neuropathies	Neurological	294	656	5.4359	0.5035	9.9991	0
Trigeminal neuralgia	Neurological	40	85	5.4113	0.5719	9.5179	0
Alcohol Problems	Psychiatric	498	1032	5.1091	0.5281	9.9225	0
Anxiety disorders	Psychiatric	428	1101	5.9389	0.5227	9.991	0
Delirium, not induced by alcohol and other psychoactive substances	Psychiatric	20	227	8.2986	0.8454	9.9854	0
Dementia	Psychiatric	35	239	7.9376	1.1216	9.9909	0
Depression	Psychiatric	356	853	5.7149	0.5035	9.9772	0	yes
Schizophrenia, schizotypal and delusional disorders	Psychiatric	33	92	6.2875	0.5309	9.8761	30
Allergic and chronic rhinitis	Respiratory	245	428	4.4037	0.5145	9.8542	0
Aspiration pneumonitis	Respiratory	28	140	7.6041	0.6293	9.9827	0
Asthma	Respiratory	298	703	5.6848	0.5692	9.9746	0
Bronchiectasis	Respiratory	92	269	6.5486	0.5938	9.991	0
COPD	Respiratory	484	1210	5.872	0.5036	9.9992	0	yes
Hypertrophy of nasal turbinates	Respiratory	44	82	4.6033	0.6211	9.4989	11
Nasal polyp	Respiratory	88	168	4.7892	0.5746	9.9471	0
Pleural effusion	Respiratory	290	794	6.2739	0.5008	9.9936	0
Pleural plaque	Respiratory	41	140	6.1659	0.602	9.8979	0
Pneumothorax	Respiratory	49	110	5.6587	0.5035	9.928	0
Pulmonary collapse	Respiratory	108	393	7.0927	0.5611	9.9882	0
Other interstitial pulmonary diseases with fibrosis	Respiratory	42	138	6.572	0.5556	9.8516	0
Respiratory failure	Respiratory	130	438	6.6307	0.5556	9.9854	0
Chronic sinusitis	Respiratory	486	771	4.0715	0.5009	9.9828	0
Sleep apnoea	Respiratory	198	477	5.7421	0.5146	9.9964	0
Actinic keratosis	Skin	465	875	4.7004	0.5117	9.9991	0
Dermatitis	Skin	676	1185	4.4271	0.5064	9.9773	0
Keratitis	Skin	47	89	4.6321	0.5117	9.8624	17
Lichen planus	Skin	65	113	4.3205	0.6321	9.9308	0
Psoriasis	Skin	144	261	4.5309	0.5199	9.9253	0
Rosacea	Skin	194	290	3.8747	0.5009	9.8104	0
Seborrheic dermatitis	Skin	269	421	3.9923	0.5063	9.4769	0
Urticaria	Skin	172	272	4.0059	0.5063	9.8925	0

## Sheet: Header ST2
Variable	Demographic characteristic
Randomised subset	UKB-PPP randomly selected subset
Incident cases within "consortium-selected" subset	UKB-PPP "consortium-selected" incident cases included in analyses for 25 diseases that were less common

## Sheet: Supplementary Table 2
Supplementary Table 2. Participant baseline characteristics
Variable	Randomised subset	Incident cases within "consortium-selected" subset
Sample size	41931	2414
	mean (sd)	mean (sd)
Age (years at baseline)	56.68 (8.09)	59.59 (7.67)
Body mass index (Kg/m2)	27.44 (4.78)	28.44 (5.46)
	N (%)	N (%)
Alcohol consumption (daily)	8588 (20.48)	483 (20.01)
Alcohol consumption (once or twice per week)	10980 (26.19)	537 (22.25)
Alcohol consumption (3 or 4 times per week)	9584 (22.86)	459 (19.01)
Alcohol consumption (1 to 3 time a month)	4576 (10.91)	248 (10.27)
Alcohol consumption (occasions only)	4778 (11.39)	357 (14.79)
Alcohol consumption (never)	3334 (7.95)	315 (13.05)
Previous smoker	14507 (34.60)	917 (37.99)
Current smoker	4529 (10.80)	340 (14.08)
Have never been a smoker	22702 (54.14)	1133 (46.93)
European self-reported ancestry	36581 (87.24)	2091 (86.62)

## Sheet: Header ST3
Disease	Disease name
Specialty	Clinical specialty
cindex.mean.clinical	Clinical model C-index (mean across 1000 boostrap samples of the validation set)
ci.low.clinical	Clinical model C-index lower bound of a 95% confidence interval
ci.upp.clinical	Clinical model C-index upper bound of a 95% confidence interval
n.cases	Total number of incident cases within 10-years of follow-up after baseline assessment
cindex.mean.5proteins	Top 5 protein model C-index (mean across 1000 boostrap samples of the validation set )
ci.low.5proteins	Top 5 protein model C-index lower bound of a 95% confidence interval
ci.upp.5proteins	Top 5 protein model C-index upper bound of a 95% confidence interval
predictors	Feature included in the model
delta.cindex	Change in C-index between the top 5 protein model - clinical model
delta.ci_low	Change in C-index between the top 5 protein model - clinical model (lower bound 95% confidence interval )
delta.ci_up	Change in C-index between the top 5 protein model - clinical model (upper bound 95% confidence interval )
Statistically similar performance to clinical model	Statistically similar performance between the top 5 protein model and the clinical model
Significantly better performance of 5 proteins compared to clinical model	Significantly better performance of the top 5 protein model compared to the clinical model

## Sheet: Supplementary Table 3
Supplementary Table 3. Predictive performance of benchmark patient information models and of 5-proteins alone.
Disease	Specialty	cindex.mean.clinical	ci.low.clinical	ci.upp.clinical	n.cases	cindex.mean.5proteins	ci.low.5proteins	ci.upp.5proteins	predictors	delta.cindex	delta.ci_low	delta.ci_up	Statistically similar performance to clinical model	Significantly better performance of 5 proteins compared to clinical model
Abdominal aortic aneurysm	Cardiovascular	0.821143	0.758904	0.87666	173	0.795315	0.729187	0.856438	CPA2_21060 , CXCL17_20622 , HNF1A_30919 , MMP12_21439 , NCAN_21055	-0.0258284	-0.0919563	0.0352945	yes	no
Actinic keratosis	Skin	0.687343	0.651224	0.720484	875	0.639106	0.602	0.673863	CXCL14_20458 , LYPD1_20821 , NRTN_20465 , RNF149_30235 , SPINK6_21450	-0.0482364	-0.0853422	-0.0134792	no	no
Atrial fibrillation	Cardiovascular	0.725379	0.70193	0.747128	1618	0.732709	0.707962	0.758548	LRTM2_31020 , LTBP2_20254 , NPPB_20049 , NTproBNP_20125 , REN_20201	0.00733016	-0.0174173	0.0331684	yes	no
Agranulocytosis	Haematological or immunological	0.602906	0.557846	0.647997	439	0.619311	0.568933	0.667808	BCL2_31454 , CLEC4A_20573 , NDUFS6_21224 , RRM2_21187 , USP47_30119	0.0164046	-0.0339735	0.0649018	yes	no
Acute Kidney Injury	Genitourinary	0.72743	0.697204	0.757265	1080	0.744896	0.714167	0.776239	AGER_20756 , HAVCR1_21422 , NPPB_20049 , PRSS8_20763 , SLAMF1_20496	0.0174654	-0.0132635	0.0488088	yes	no
Alcohol Problems	Psychiatric	0.712195	0.681803	0.741139	1032	0.655849	0.620996	0.688497	C4BPB_21481 , CD99L2_21122 , CDHR5_20193 , CLEC3B_30756 , FGF21_21402	-0.0563463	-0.0911987	-0.0236977	no	no
Allergic and chronic rhinitis	Respiratory	0.547074	0.498327	0.597998	428	0.549204	0.501742	0.595235	CD3D_30827 , GDNF_20861 , MYH4_30061 , SOX9_30905 , TNFSF10_20611	0.00213046	-0.0453314	0.0481611	yes	no
Anal fissure	Digestive	0.536153	0.465429	0.604398	233	0.590873	0.523815	0.657348	IGFBP1_20246 , MATN3_20979 , NPTX1_21074 , RNF31_30473 , UPK3A_30794	0.0547197	-0.0123381	0.121195	yes	no
Infection of anal and rectal regions	Infections	0.642527	0.51972	0.758856	83	0.559566	0.450851	0.665049	ALPP_21383 , DBH_30703 , GM2A_30413 , NUDT15_30102 , OMG_21352	-0.0829603	-0.191676	0.0225227	yes	no
Anorectal fistula	Digestive	0.759087	0.646538	0.854707	81	0.559113	0.446837	0.670613	CEACAM18_31251 , FAM171A2_31005 , IL17D_20481 , IL33_20428 , LILRA3_30376	-0.199974	-0.31225	-0.0884736	no	no
Anorectal prolapse	Digestive	0.671359	0.568993	0.766304	90	0.488777	0.39211	0.58418	DEFB116_30823 , IGFL4_30500 , MSLNL_30939 , SPINK5_21148 , TXNL1_30872	-0.182582	-0.279249	-0.0871789	no	no
Anterior and Intermediate Uveitis	Eye	0.534972	0.449536	0.620021	86	0.556935	0.436921	0.675645	CACNA1C_30840 , CD164L2_30922 , FGF9_31193 , IL5_20472 , SFTPD_20214	0.0219631	-0.098051	0.140673	yes	no
Anxiety disorders	Psychiatric	0.578438	0.546561	0.609139	1101	0.589771	0.556928	0.622224	CA14_21401 , F3_21440 , FAP_20330 , IL21R_30441 , SOD3_30683	0.0113326	-0.0215105	0.043786	yes	no
Aplastic anaemias	Haematological or immunological	0.681269	0.570668	0.78404	84	0.677228	0.527558	0.803922	CYB5A_31171 , DNAJA1_31204 , EPO_20522 , SDC4_20216 , TYRO3_20161	-0.00404082	-0.153711	0.122653	yes	no
Appendicitis	Digestive	0.519959	0.456515	0.579852	247	0.507514	0.445309	0.572527	CD109_21108 , HIF1A_30425 , LYPD1_20821 , OLFM4_30665 , PCDHB15_31377	-0.0124453	-0.0746497	0.0525686	yes	no
Aspiration pneumonitis	Respiratory	0.692639	0.600342	0.775177	140	0.71751	0.654401	0.777546	CCDC80_20226 , MBL2_30759 , MEGF9_20285 , NEFL_20871 , TPSAB1_20642	0.0248706	-0.0382376	0.0849065	yes	no
Asthma	Respiratory	0.612034	0.572656	0.648651	703	0.581349	0.543211	0.618574	CAPS_31126 , GAST_31083 , MEP1B_20168 , MYOM1_30834 , SCGB1A1_20688	-0.0306855	-0.0688235	0.00653942	yes	no
Disorders of autonomic nervous system	Neurological	0.618339	0.500882	0.73493	81	0.62448	0.540313	0.707381	AGBL2_30793 , CCL24_20772 , CRISP2_21456 , DCDC2C_31235 , EPGN_31373	0.00614126	-0.0780263	0.0890416	yes	no
Atrioventricular block, first degree	Cardiovascular	0.807942	0.739202	0.865275	193	0.704587	0.629946	0.771321	GAS6_20318 , GDF15_20251 , NTproBNP_20125 , RNF43_31291 , SERPINA7_30724	-0.103356	-0.177996	-0.0366213	no	no
Atrioventricular block, second degree	Cardiovascular	0.704582	0.598272	0.804837	93	0.682934	0.568484	0.792485	CCDC28A_30973 , DSG4_21325 , EDA2R_21451 , IL5RA_20601 , NCAN_21055	-0.0216473	-0.136097	0.087903	yes	no
Atrioventricular block, complete	Cardiovascular	0.73946	0.662305	0.814267	84	0.584004	0.482348	0.684955	ADGRG2_20189 , ARMCX2_30792 , QPCT_20320 , TCL1B_20058 , TNR_20957	-0.155456	-0.257112	-0.0545043	no	no
Vitamin B12 deficiency anaemia	Haematological or immunological	0.653792	0.590809	0.711183	220	0.698957	0.622356	0.765369	CHGA_30403 , DEFB118_30858 , S100A16_20878 , TCN1_30687 , TCN2_20341	0.045165	-0.0314359	0.111577	yes	no
Bacterial Diseases	Infections	0.635805	0.61611	0.656689	2993	0.660234	0.639395	0.681104	GDF15_20251 , HAVCR1_21422 , IL6_21276 , MEPE_20753 , TFF1_21154	0.0244292	0.00359002	0.0452987	yes	yes
Barrett oesophagus	Digestive	0.618838	0.568943	0.664944	388	0.630072	0.577604	0.684041	ANGPT2_21463 , CHGA_30403 , ITGBL1_30408 , PGA4_30699 , SGSH_30341	0.0112334	-0.0412345	0.0652024	yes	no
Bell palsy	Neurological	0.655839	0.563259	0.750553	98	0.528731	0.418573	0.633323	GBP2_20489 , GIMAP7_30639 , KLK13_21291 , SLIT2_20862 , THBS2_21104	-0.127108	-0.237266	-0.0225161	no	no
Benign neoplasm of brain and other parts of central nervous system	Benign neoplasm or Carcinoma in situ	0.526809	0.43928	0.611363	133	0.58541	0.48929	0.680596	ATP5PO_20811 , EXTL1_30114 , KRT17_30092 , PPT1_30947 , PRL_21033	0.058601	-0.0375189	0.153787	yes	no
Benign neoplasm of colon, rectum, anus and anal canal	Benign neoplasm or Carcinoma in situ	0.625727	0.604578	0.645069	2710	0.617165	0.596063	0.637548	DBH_30703 , ENPP2_20288 , GAST_31083 , INSL5_31448 , REG4_20784	-0.00856204	-0.0296644	0.011821	yes	no
Benign neoplasm of ovary	Benign neoplasm or Carcinoma in situ	0.490338	0.43511	0.544687	287	0.528073	0.464301	0.593926	AGT_30709 , DDX39A_30494 , FGL1_30702 , GIMAP7_30639 , WFIKKN2_20785	0.0377349	-0.0260373	0.103587	yes	no
Benign neoplasm of stomach and duodenum	Benign neoplasm or Carcinoma in situ	0.675187	0.641926	0.709922	673	0.726606	0.682851	0.767508	CHGA_30403 , GAST_31083 , GDF15_20251 , SCT_30951 , TFF1_21154	0.051419	0.00766344	0.0923207	yes	yes
Benign neoplasm and polyp of uterus	Benign neoplasm or Carcinoma in situ	0.554148	0.499316	0.609336	365	0.558992	0.505889	0.614068	FGF23_21411 , KLK4_21391 , OMP_30835 , PAEP_20925 , TSPAN1_20078	0.00484328	-0.0482592	0.0599195	yes	no
Visual impairment and blindness	Eye	0.630026	0.561656	0.698076	149	0.547504	0.453346	0.634847	CPE_21392 , GPR15L_31511 , IL1A_20488 , PTX3_20570 , SOX2_30981	-0.0825219	-0.176679	0.00482107	yes	no
Infection of bones and joints	Infections	0.592665	0.477793	0.705219	114	0.618682	0.519184	0.716305	ERBB3_20705 , GPIHBP1_31469 , INPP5J_30975 , TNFSF12_20624 , UMOD_20237	0.0260169	-0.0734815	0.12364	yes	no
Hyperplasia of prostate	Genitourinary	0.685471	0.660434	0.709084	1363	0.721533	0.692573	0.747976	KLK3_30364 , NPPB_20049 , SPINT3_31509 , TSPAN1_20078 , WFDC2_21505	0.0360625	0.00710187	0.0625056	yes	yes
Bronchiectasis	Respiratory	0.722096	0.671122	0.768261	269	0.726837	0.66989	0.785894	PLA2G2A_20274 , PRR4_30607 , SPINK5_21148 , TG_31359 , WFDC2_21505	0.00474084	-0.0522065	0.0637975	yes	no
Other Cardiomyopathy	Cardiovascular	0.670891	0.577302	0.755323	120	0.815196	0.726792	0.889647	CLUL1_20198 , FRZB_20968 , IGFBP7_20236 , IL2_20419 , NTproBNP_20125	0.144305	0.0559003	0.218755	yes	yes
Carpal tunnel syndrome	Musculoskeletal	0.622139	0.586696	0.659596	724	0.601962	0.561369	0.643586	CYTL1_30374 , DCN_20106 , PRELP_20766 , SPON2_20221 , TGFBI_20417	-0.0201773	-0.0607705	0.0214467	yes	no
Cataract	Eye	0.737945	0.720877	0.755183	2845	0.72516	0.706732	0.7425	CRYBB2_31081 , EDA2R_21451 , GALNT2_21423 , GDF15_20251 , HAVCR1_21422	-0.0127859	-0.0312139	0.00455453	yes	no
Coronary heart disease not otherwise specified	Cardiovascular	0.741823	0.722454	0.761079	1911	0.70789	0.683958	0.731212	DSG4_21325 , GDF15_20251 , HAVCR1_21422 , MMP12_21439 , NTproBNP_20125	-0.033933	-0.0578655	-0.0106117	no	no
Cholangitis	Digestive	0.700313	0.608108	0.791886	116	0.608572	0.50999	0.699106	FGFR2_21478 , LACRT_31367 , MME_21307 , NDUFA5_30520 , NFX1_30158	-0.0917412	-0.190323	-0.00120741	no	no
Cholecystitis	Digestive	0.643489	0.605958	0.680733	684	0.631982	0.59733	0.670068	CDHR2_21282 , CLMP_21419 , DKK4_20934 , GUCA2A_21101 , SERPINA7_30724	-0.0115067	-0.0461588	0.0265793	yes	no
Cholelithiasis	Digestive	0.65784	0.628436	0.685725	1163	0.623507	0.592737	0.657164	ADAMTS15_21275 , AMOT_30572 , CDHR2_21282 , DNER_20712 , HEPH_30337	-0.0343328	-0.0651031	-0.000676382	no	no
Non-acute cystitis	Genitourinary	0.707198	0.620679	0.782319	101	0.604887	0.500387	0.699075	ADA_20645 , ESPL1_31176 , LBP_20355 , NEFL_20871 , OBP2B_20980	-0.102311	-0.206811	-0.0081224	no	no
Postviral fatigue syndrome, neurasthenia and fibromyalgia	Neurological	0.67493	0.609441	0.740596	233	0.642816	0.579015	0.704267	CTAG1A_CTAG1B_31299 , FCGR2B_21215 , LEP_20187 , MLN_20541 , POMC_30282	-0.0321136	-0.0959148	0.0293378	yes	no
Carcinoma in situ cervical	Benign neoplasm or Carcinoma in situ	0.693098	0.655827	0.730074	346	0.581384	0.523534	0.636356	EBI3_IL27_21389 , NMNAT1_20913 , ODAM_20793 , PMS1_30943 , PRR4_30607	-0.111714	-0.169564	-0.0567422	no	no
Liver fibrosis, sclerosis and cirrhosis	Digestive	0.655772	0.568431	0.736044	120	0.803539	0.712785	0.891654	CEACAM1_21528 , FRZB_20968 , GPR15L_31511 , IGFBP3_20398 , MUC13_20866	0.147767	0.0570129	0.235882	yes	yes
Chronic Kidney Disease	Genitourinary	0.759872	0.732895	0.785588	1103	0.834334	0.808982	0.858262	CDNF_21318 , GDF15_20251 , HAVCR1_21422 , NTproBNP_20125 , WNT9A_20460	0.0744612	0.0491098	0.0983894	yes	yes
Coeliac disease	Digestive	0.583077	0.476867	0.683932	88	0.874892	0.769382	0.955327	CD160_20647 , FGF19_20715 , NOS2_30087 , PPP1R14D_30997 , TGM2_20141	0.291816	0.186305	0.37225	yes	yes
Collapsed vertebra	Musculoskeletal	0.742224	0.666679	0.811905	127	0.678102	0.600519	0.753942	CDCP1_20940 , CDH22_31332 , CHAD_30660 , EDA2R_21451 , TMEM132A_30287	-0.0641217	-0.141704	0.0117181	yes	no
COPD	Respiratory	0.812727	0.78958	0.834523	1210	0.810241	0.781645	0.837964	AGER_20756 , HAVCR1_21422 , SCGB1A1_20688 , TNR_20957 , WFDC2_21505	-0.00248584	-0.0310819	0.0252362	yes	no
Crohn disease	Digestive	0.630199	0.528074	0.727105	91	0.579126	0.465548	0.698879	C1QL2_30515 , CA14_21401 , ITGA11_20581 , KIF22_30175 , MMP10_20687	-0.0510727	-0.164651	0.06868	yes	no
Dilated cardiomyopathy	Cardiovascular	0.724406	0.635671	0.801996	112	0.868236	0.798163	0.935274	HRC_30211 , NPPB_20049 , NTproBNP_20125 , TNNI3_20050 , TPBGL_30928	0.14383	0.0737577	0.210868	yes	yes
Hearing loss	Ear	0.657021	0.62571	0.687028	1071	0.587836	0.556685	0.622016	ELN_30301 , FAM171A2_31005 , GHRHR_20841 , LRIG3_30450 , PLXDC1_21258	-0.0691846	-0.100336	-0.0350046	no	no
Delirium, not induced by alcohol and other psychoactive substances	Psychiatric	0.825776	0.780322	0.865294	227	0.760789	0.7072	0.814092	C7_30766 , DTX2_30882 , HAVCR1_21422 , NEFL_20871 , SORBS1_30978	-0.0649865	-0.118576	-0.0116839	no	no
Dementia	Psychiatric	0.835643	0.794978	0.871132	239	0.82592	0.771599	0.876621	APOE_30727 , GFAP_21247 , LTBP2_20254 , NEFL_20871 , VGF_31067	-0.00972299	-0.0640443	0.0409773	yes	no
Depression	Psychiatric	0.630747	0.597688	0.662064	853	0.549357	0.512137	0.589391	CCL21_20686 , FZD8_30818 , GAST_31083 , TCN1_30687 , VTCN1_21164	-0.0813902	-0.11861	-0.0413564	no	no
Dermatitis	Skin	0.556592	0.525574	0.590306	1185	0.478529	0.444644	0.512999	CEP112_30115 , CXCL14_20458 , MICB_MICA_20593 , RALB_30567 , TF_30783	-0.0780624	-0.111948	-0.0435925	no	no
Diabetic ophthalmic complications	Eye	0.774838	0.738362	0.80991	489	0.825161	0.78923	0.859939	ACP5_20314 , GDF15_20251 , HSD11B1_20575 , PLXNB2_20317 , TPK1_30338	0.0503232	0.0143923	0.0851013	yes	yes
Diabetes NOS	Endocrine	0.784328	0.72968	0.831714	241	0.772298	0.710262	0.82769	ADGRG1_21294 , CREG1_21515 , DMP1_30213 , PLXNB2_20317 , SIGLEC6_21394	-0.0120305	-0.0740669	0.0433618	yes	no
Diabetes Type I	Endocrine	0.71085	0.617421	0.79393	150	0.835755	0.751218	0.903819	CFC1_21261 , NFASC_20634 , PLA2G1B_20252 , PLA2G7_21105 , PLXNB2_20317	0.124906	0.0403679	0.192969	yes	yes
Diabetes Type II	Endocrine	0.804836	0.786647	0.821598	1905	0.83694	0.819001	0.854652	GDF15_20251 , MATN3_20979 , NFASC_20634 , PLXNB2_20317 , SCARA5_21058	0.0321038	0.0141646	0.0498165	yes	yes
Infections of the digestive system	Infections	0.652727	0.624211	0.677799	1578	0.675795	0.651737	0.699438	CAMLG_30952 , CRNN_21427 , GDF15_20251 , TFF1_21154 , TSHB_20129	0.0230672	-0.000990414	0.0467103	yes	no
Diverticular disease of intestine	Digestive	0.645784	0.628055	0.662862	3262	0.600611	0.582871	0.619598	GAST_31083 , HEPH_30337 , IGDCC4_30402 , INSL5_31448 , SERPIND1_30767	-0.0451728	-0.0629132	-0.0261854	no	no
Diabetic neurological complications	Neurological	0.684378	0.55918	0.811412	90	0.863854	0.782355	0.941769	B3GNT7_30281 , CD276_20680 , DMP1_30213 , LRRC38_30924 , REN_20201	0.179476	0.097977	0.257392	yes	yes
Ear and Upper Respiratory Tract Infections	Infections	0.568162	0.516353	0.621886	375	0.50031	0.447641	0.55655	AKR7L_30488 , CBX2_30177 , KIAA1549_31307 , MYL6B_30936 , RGL2_31297	-0.0678523	-0.120521	-0.011612	no	no
Erectile dysfunction	Genitourinary	0.647568	0.615976	0.682834	788	0.624405	0.58854	0.658244	CD1C_21483 , CDCP1_20940 , GDF15_20251 , LPL_20188 , STC1_21014	-0.0231629	-0.0590281	0.0106752	yes	no
Endometrial hyperplasia and hypertrophy	Genitourinary	0.654789	0.54698	0.757218	93	0.668205	0.582625	0.755621	CNPY2_20069 , LAMB1_30280 , LRRC37A2_31440 , PAEP_20925 , RSPO1_20938	0.0134157	-0.0721644	0.100832	yes	no
Endometriosis	Genitourinary	0.72233	0.62313	0.807124	114	0.718208	0.625964	0.805364	FGL1_30702 , GFRAL_31091 , PAEP_20925 , SEZ6L2_21289 , SIGLEC9_21390	-0.00412205	-0.0963656	0.0830347	yes	no
Enthesopathies & synovial disorders	Musculoskeletal	0.514136	0.491912	0.536154	2744	0.517754	0.496793	0.538268	CHGA_30403 , CRTAC1_20279 , CRYGD_31144 , DLGAP5_30976 , SKAP1_20906	0.00361881	-0.0173424	0.0241321	yes	no
Epilepsy	Neurological	0.579449	0.504799	0.654048	183	0.573977	0.497365	0.653335	CNTNAP4_30911 , GAST_31083 , HADH_30132 , NEFL_20871 , UBQLN3_30096	-0.00547247	-0.0820842	0.0738855	yes	no
End stage renal disease	Genitourinary	0.701566	0.604722	0.787107	112	0.865078	0.795425	0.930132	DEFB103A_DEFB103B_30534 , ECSCR_30831 , FZD8_30818 , NT5C1A_31102 , SCGB3A1_30577	0.163512	0.0938588	0.228566	yes	yes
Essential tremor	Neurological	0.631453	0.534013	0.728901	82	0.49335	0.382268	0.619174	ADGRV1_30877 , ICAM5_20145 , LECT2_30320 , PRSS22_30483 , SELL_30752	-0.138103	-0.249185	-0.0122783	no	no
Eye infections	Infections	0.587876	0.453221	0.714587	87	0.567201	0.451569	0.684348	AMOT_30572 , CXCL12_20464 , DDA1_30126 , IGLC2_30740 , TINAGL1_20180	-0.0206746	-0.136306	0.0964722	yes	no
Fatty Liver	Digestive	0.727545	0.684727	0.77	410	0.770987	0.719606	0.819624	FUOM_30626 , GUSB_20296 , MST1_30713 , PFDN2_20892 , SAT1_30111	0.0434416	-0.0079395	0.0920789	yes	no
Female genital prolapse	Genitourinary	0.604637	0.570455	0.638654	760	0.55534	0.518598	0.592099	HLA_A_31048 , MYOC_21121 , PON1_30704 , PSPN_20511 , SPRR3_31131	-0.0492967	-0.0860387	-0.012538	no	no
Fibromatoses	Musculoskeletal	0.658184	0.604829	0.709159	367	0.639316	0.586734	0.684844	ADGRD1_30588 , MPO_21100 , POSTN_30410 , SFRP4_30648 , TP53_21232	-0.0188681	-0.0714501	0.02666	yes	no
Folate deficiency anaemia	Haematological or immunological	0.766379	0.666671	0.85516	103	0.74455	0.639637	0.841506	ANGPT2_21463 , ENO3_30209 , GDF15_20251 , HPGDS_21266 , IL17F_20456	-0.0218295	-0.126743	0.0751262	yes	no
Fracture of hip	Musculoskeletal	0.722515	0.675029	0.768317	264	0.715176	0.660364	0.76695	CDHR5_20193 , COL9A1_20550 , EDA2R_21451 , ENDOU_31498 , NT5C1A_31102	-0.00733841	-0.0621504	0.0444356	yes	no
Fracture of wrist	Musculoskeletal	0.702474	0.653948	0.749953	432	0.70438	0.659556	0.749583	CUZD1_30914 , DMP1_30213 , FSHB_30233 , LRG1_30751 , STC2_21157	0.00190573	-0.0429184	0.0471088	yes	no
Gastritis and duodenitis	Digestive	0.593956	0.572625	0.616331	2615	0.609416	0.587518	0.632476	CHGA_30403 , GAST_31083 , GDF15_20251 , TFF1_21154 , VSIG2_31371	0.0154606	-0.00643767	0.0385202	yes	no
Giant Cell arteritis	Musculoskeletal	0.782524	0.688202	0.858138	87	0.623916	0.503061	0.737116	AGRP_20658 , CD8A_21018 , GRP_30264 , KLRK1_31082 , REN_20201	-0.158608	-0.279462	-0.0454078	no	no
Glaucoma	Eye	0.703202	0.665368	0.741251	479	0.532256	0.485427	0.576972	ARID4B_20803 , COCH_30305 , FKBP7_20846 , NTF4_21208 , OSCAR_20776	-0.170946	-0.217775	-0.12623	no	no
Glomerulonephritis	Genitourinary	0.731086	0.645479	0.809131	130	0.75991	0.672737	0.841628	ADAMTS4_30471 , GIPR_30542 , HAVCR1_21422 , RAD51_31254 , SNX18_31476	0.0288239	-0.0583495	0.110542	yes	no
Gastro-oesophageal reflux disease	Digestive	0.576108	0.553603	0.598623	2393	0.58041	0.557998	0.603553	ADAMTS8_21502 , CHGA_30403 , GAST_31083 , INHBC_21093 , PGA4_30699	0.00430139	-0.0181103	0.0274452	yes	no
Gout	Musculoskeletal	0.781968	0.74807	0.813998	582	0.772424	0.73955	0.803295	FOLR3_21485 , IGFBP4_21158 , IL1RAP_21126 , NELL1_21494 , NPL_30329	-0.00954425	-0.0424174	0.0213276	yes	no
Haemangioma, any site	Benign neoplasm or Carcinoma in situ	0.496092	0.429283	0.566817	191	0.493287	0.417336	0.57198	HDAC9_30832 , IL9_31298 , MFAP3_20057 , PTTG1_31326 , SCN3A_30903	-0.00280532	-0.0787557	0.0758881	yes	no
Abdominal Hernia	Digestive	0.727202	0.704054	0.749658	1604	0.701606	0.675062	0.724407	CCL18_20395 , CTSV_21405 , KLK3_30364 , LEP_20187 , PROK1_20543	-0.0255953	-0.0521399	-0.00279476	no	no
Diaphragmatic hernia	Digestive	0.593596	0.569282	0.617691	2206	0.59168	0.567716	0.615718	CD70_20599 , CHGA_30403 , CTSO_20660 , GAST_31083 , GDF15_20251	-0.00191605	-0.02588	0.0221225	yes	no
Heart failure	Cardiovascular	0.749774	0.719412	0.781197	832	0.777969	0.74306	0.810875	HAVCR1_21422 , IGFBP7_20236 , LTBP2_20254 , NTproBNP_20125 , TNXB_21107	0.0281946	-0.00671394	0.0611005	yes	no
Hydrocoele	Genitourinary	0.563583	0.47836	0.647393	118	0.612193	0.505708	0.70592	ACRV1_30513 , EDDM3B_31365 , IDS_20619 , KLK3_30364 , RET_21346	0.0486096	-0.0578749	0.142337	yes	no
Hypertrophy of nasal turbinates	Respiratory	0.638043	0.517362	0.763773	82	0.337531	0.251425	0.432717	CHIT1_20312 , CLSPN_20831 , IL20RB_30461 , MMUT_30159 , PSMA1_21221	-0.300512	-0.386618	-0.205326	no	no
Hypertension	Cardiovascular	0.707775	0.695309	0.719525	6038	0.70155	0.68949	0.714169	ACTA2_20079 , ADGRG2_20189 , CA14_21401 , GDF15_20251 , HAVCR1_21422	-0.00622443	-0.0182845	0.00639425	yes	no
Hyperthyroidism	Endocrine	0.712428	0.630059	0.785406	162	0.654099	0.572794	0.729923	CCER2_30221 , CGB3_CGB5_CGB8_30671 , OBP2B_20980 , PDIA2_31214 , TG_31359	-0.0583289	-0.139634	0.0174947	yes	no
Hypothyroidism	Endocrine	0.658451	0.622737	0.694854	675	0.753023	0.710638	0.797367	PDCD1_21396 , S100A13_30529 , SLC39A5_20539 , TG_31359 , TSHB_20129	0.0945715	0.0521872	0.138916	yes	yes
Irritable bowel syndrome	Digestive	0.644851	0.597066	0.687668	434	0.532538	0.484985	0.581534	CLEC4G_20590 , DUSP13_31394 , PARD3_31301 , S100G_31051 , SPAG1_30979	-0.112313	-0.159866	-0.0633166	no	no
Iron deficiency anaemia	Haematological or immunological	0.643823	0.608099	0.680941	1089	0.716812	0.68544	0.750249	FGF23_21411 , MMP7_20087 , PLA2G7_21105 , TF_30783 , TFRC_20369	0.0729881	0.0416164	0.106426	yes	yes
Intervertebral disc disorders	Musculoskeletal	0.581386	0.544814	0.618228	880	0.563091	0.522607	0.601622	BST2_21029 , DKK4_20934 , NEFL_20871 , SCIN_30857 , WFIKKN1_20939	-0.0182941	-0.0587789	0.0202369	yes	no
Intracerebral haemorrhage	Cardiovascular	0.620882	0.528038	0.707461	105	0.542457	0.433521	0.649182	ADAM9_31488 , BTN1A1_31363 , EDF1_31010 , HLA_A_31048 , SAP18_31323	-0.0784253	-0.187362	0.0282995	yes	no
Ischaemic stroke	Cardiovascular	0.698099	0.655455	0.739596	430	0.621522	0.577049	0.668476	C1QTNF1_20367 , GALNT3_20471 , KLK4_21391 , NPPB_20049 , NTproBNP_20125	-0.076577	-0.121051	-0.0296231	no	no
Keratitis	Skin	0.458678	0.347432	0.562441	89	0.530267	0.406691	0.652689	ARMCX2_30792 , CBLN4_21386 , PCSK7_31410 , PDE1C_31201 , SAG_30874	0.0715884	-0.0519876	0.19401	yes	no
Left bundle branch block	Cardiovascular	0.724342	0.672542	0.772874	297	0.657479	0.593237	0.714232	BCL2_31454 , NPPB_20049 , SCGB3A2_20723 , SFTPD_20214 , TFF1_21154	-0.0668625	-0.131104	-0.0101094	no	no
Leiomyoma of uterus	Benign neoplasm or Carcinoma in situ	0.647843	0.597706	0.695978	420	0.743383	0.691041	0.793195	CHRDL2_20223 , GFRAL_31091 , LEFTY2_21454 , PAEP_20925 , TSPAN1_20078	0.0955402	0.0431979	0.145352	yes	yes
Leukaemia	Cancers	0.613598	0.536674	0.691503	127	0.711634	0.612752	0.807321	AMOTL2_31351 , CRX_20070 , FCER2_21133 , FCRL2_20639 , SLAMF6_21254	0.0980364	-0.000845818	0.193723	yes	no
Lichen planus	Skin	0.59845	0.511789	0.683577	113	0.469571	0.389567	0.553441	CHIT1_20312 , CHL1_20366 , MDGA1_20951 , MMP10_20687 , PSCA_31493	-0.128879	-0.208883	-0.0450095	no	no
Infection of liver	Infections	0.633191	0.527107	0.736932	94	0.598201	0.475996	0.721047	DPEP1_20897 , GRN_21159 , LAG3_21315 , SOX2_30981 , VSIG2_31371	-0.0349902	-0.157195	0.0878557	yes	no
Alcoholic liver disease	Digestive	0.860401	0.803014	0.91213	103	0.791806	0.692743	0.883856	COL9A1_20550 , GGT1_21075 , GGT5_20909 , LIFR_20606 , PVR_21011	-0.0685951	-0.167658	0.0234551	yes	no
Hepatic failure	Digestive	0.697117	0.585864	0.810944	85	0.777664	0.683605	0.866825	CSTB_20294 , FCN2_20382 , GPRC5C_31340 , SLAMF1_20496 , STC1_21014	0.0805467	-0.0135123	0.169707	yes	no
Lower Respiratory Tract Infections	Infections	0.713954	0.693415	0.734086	2173	0.757974	0.73525	0.778988	AGER_20756 , EDA2R_21451 , GDF15_20251 , HGF_20656 , WFDC2_21505	0.0440201	0.0212962	0.0650344	yes	yes
Macular degeneration	Eye	0.724394	0.688391	0.759224	405	0.646146	0.593318	0.692289	CD70_20599 , CST7_20704 , KLK4_21391 , LRRN1_20438 , NRP1_20390	-0.0782488	-0.131077	-0.0321057	no	no
Infection of male genital system	Infections	0.492174	0.379441	0.60034	102	0.55294	0.431733	0.674029	HAVCR1_21422 , KLK3_30364 , OMP_30835 , PAEP_20925 , TNR_20957	0.0607657	-0.0604411	0.181855	yes	no
Menorrhagia and polymenorrhoea	Genitourinary	0.856724	0.828872	0.87963	354	0.894343	0.867081	0.916605	CHRDL2_20223 , FSHB_30233 , PAEP_20925 , SCARF2_21048 , TSPAN1_20078	0.0376195	0.010357	0.0598813	yes	yes
Monoclonal gammopathy of undetermined significance	Cancers	0.67469	0.580521	0.756719	85	0.836656	0.729068	0.922022	FCRLB_21193 , QPCT_20320 , RNF43_31291 , SLAMF7_20602 , TNFRSF13B_20702	0.161966	0.0543783	0.247332	yes	yes
Migraine	Neurological	0.541085	0.488444	0.593753	391	0.467423	0.421618	0.518776	ANPEP_20350 , C1QL2_30515 , IFNL1_20795 , LEFTY2_21454 , VIM_20053	-0.0736625	-0.119467	-0.0223092	no	no
Motor neuron disease	Neurological	0.602424	0.542872	0.660026	244	0.714152	0.647319	0.778272	CST5_20995 , EGFLAM_31496 , NEFL_20871 , PODXL2_21487 , TMED10_30068	0.111727	0.0448951	0.175848	yes	yes
Multiple valve dz	Cardiovascular	0.736178	0.684128	0.783901	334	0.702101	0.648685	0.758015	DUSP29_30935 , GBA_30966 , MAGEA3_31331 , NPPB_20049 , NTproBNP_20125	-0.0340775	-0.0874932	0.0218367	yes	no
Mycoses	Infections	0.660442	0.609704	0.706363	416	0.624025	0.574228	0.674391	CBLN1_30851 , IL22_31407 , MSR1_21063 , NTF4_21208 , ODAM_20793	-0.036417	-0.0862135	0.0139495	yes	no
Myocardial infarction	Cardiovascular	0.68269	0.631007	0.735054	278	0.651237	0.589386	0.713337	CRIP2_20901 , EIF5A_20423 , GABRA4_30803 , MMP12_21439 , RTKN2_30049	-0.0314539	-0.0933042	0.0306465	yes	no
Nasal polyp	Respiratory	0.604127	0.532227	0.668656	168	0.628825	0.549638	0.702479	CD7_30543 , CLC_20126 , CST1_30581 , MMP10_20687 , PRG3_30383	0.0246987	-0.0544887	0.098352	yes	no
Neuromuscular dysfunction of bladder	Genitourinary	0.593399	0.519422	0.667313	203	0.585305	0.512955	0.653735	ABCA2_30146 , CALB1_21306 , FASLG_20665 , IL2RG_31361 , PROCR_30149	-0.0080942	-0.0804435	0.0603359	yes	no
Non-Hodgkin Lymphoma	Cancers	0.594127	0.508786	0.684692	171	0.811095	0.735405	0.876642	BCL2_31454 , CXCL13_21024 , IL10_20431 , PDCD1_21396 , SCG3_20728	0.216968	0.141278	0.282515	yes	yes
Nonrheumatic aortic valve disorders	Cardiovascular	0.7578	0.721012	0.796113	373	0.683379	0.636135	0.728947	LTBP2_20254 , MMP12_21439 , NPPB_20049 , PLXDC1_21258 , TBR1_30923	-0.0744214	-0.121666	-0.0288529	no	no
Nonrheumatic mitral valve disorders	Cardiovascular	0.719053	0.671052	0.767246	291	0.769061	0.713671	0.821546	ADM_21467 , HAVCR1_21422 , NPPB_20049 , NTproBNP_20125 , UMOD_20237	0.0500086	-0.00538135	0.102493	yes	no
Osteoarthritis	Musculoskeletal	0.655493	0.637873	0.673597	3696	0.631277	0.613041	0.64805	ART3_20346 , CHGA_30403 , COL9A1_20550 , CRTAC1_20279 , CYTL1_30374	-0.0242156	-0.0424521	-0.00744334	no	no
Obesity	Endocrine	0.855562	0.841264	0.869664	2059	0.787841	0.76946	0.804997	CNTN3_21092 , FABP4_20245 , LEP_20187 , NCAN_21055 , SCGB1A1_20688	-0.0677213	-0.0861023	-0.0505657	no	no
Obstructive and reflux uropathy	Genitourinary	0.626073	0.567961	0.684624	314	0.624248	0.570054	0.677345	CYTH3_31208 , IL10RA_20420 , KLK3_30364 , OMP_30835 , SPP1_20322	-0.00182528	-0.056019	0.0512715	yes	no
Oesophagitis and oesophageal ulcer	Digestive	0.582857	0.555402	0.610596	1449	0.584303	0.555264	0.613993	F9_20349 , LAMA1_30057 , MEP1B_20168 , OCLN_31069 , PGA4_30699	0.00144686	-0.027593	0.031136	yes	no
Osteoporosis	Musculoskeletal	0.745303	0.716305	0.773613	1010	0.753037	0.723477	0.782399	ADIPOQ_30748 , DMP1_30213 , ELN_30301 , MMP7_20087 , SOST_20204	0.00773447	-0.0218255	0.0370968	yes	no
Other anaemias	Haematological or immunological	0.651889	0.621717	0.677785	1485	0.647461	0.619579	0.674771	CLEC3B_30756 , FGF23_21411 , MMP7_20087 , SEZ6L2_21289 , TF_30783	-0.00442792	-0.03231	0.0228821	yes	no
Other or unspecified infectious organisms	Infections	0.664495	0.647757	0.681783	3780	0.678554	0.659163	0.696301	GAST_31083 , GDF15_20251 , NTproBNP_20125 , TSPAN8_31470 , WFDC2_21505	0.0140595	-0.00533172	0.0318059	yes	no
Infections of Other or unspecified organs	Infections	0.652358	0.624614	0.677857	1691	0.650488	0.621965	0.676974	AGER_20756 , C7_30766 , GDF15_20251 , HAVCR1_21422 , LTBP2_20254	-0.00186963	-0.0303932	0.0246154	yes	no
Pancreatitis	Digestive	0.617794	0.54938	0.682626	199	0.661769	0.587671	0.736226	CCL16_20334 , CCL20_20671 , FGF9_31193 , FURIN_21514 , IGFBPL1_20155	0.0439753	-0.0301231	0.118432	yes	no
Parkinson disease	Neurological	0.741382	0.680789	0.795438	173	0.706372	0.63443	0.774234	HNMT_20975 , NEFL_20871 , PEPD_30688 , PGF_20673 , RUVBL1_21211	-0.0350101	-0.106952	0.0328519	yes	no
Pulmonary embolism	Cardiovascular	0.726778	0.684259	0.767656	404	0.620514	0.570995	0.669046	ADAM23_20651 , CA4_20241 , CD302_21328 , FCGR3B_20387 , PYDC1_30202	-0.106265	-0.155783	-0.0577322	no	no
Pericardial effuPericardial effusion (noninflammatory)sion	Cardiovascular	0.612682	0.523241	0.698269	118	0.427579	0.342383	0.512448	ADAMTSL4_30275 , AFAP1_30569 , ICAM4_20578 , KIR3DL1_21185 , KLF4_30808	-0.185103	-0.270299	-0.100234	no	no
Peripheral neuropathies	Neurological	0.61964	0.578523	0.665382	656	0.648847	0.608745	0.687348	ATP6AP2_21178 , IL2RB_20450 , NEFL_20871 , PIGR_21102 , TNXB_21107	0.0292066	-0.0108954	0.0677081	yes	no
Peripheral arterial disease	Cardiovascular	0.790327	0.748751	0.829098	384	0.760336	0.71925	0.799001	DTX2_30882 , LMNB2_31109 , MMP12_21439 , NTproBNP_20125 , ODAM_20793	-0.0299913	-0.0710771	0.00867339	yes	no
Peritonitis	Digestive	0.664945	0.604194	0.724332	243	0.630127	0.564379	0.694172	AMBN_20437 , CFHR2_30720 , IFI30_31505 , MUC2_30377 , SPINK8_30153	-0.0348185	-0.100567	0.0292272	yes	no
Female pelvic inflammatory disease	Infections	0.586334	0.499802	0.673174	171	0.549595	0.475272	0.627414	ABCA2_30146 , ERCC1_31223 , PAEP_20925 , POLR2A_30440 , SELPLG_20560	-0.0367391	-0.111062	0.0410798	yes	no
Multiple myeloma and malignant plasma cell neoplasms	Cancers	0.65163	0.555091	0.743042	98	0.904461	0.858206	0.948938	FCRLB_21193 , QPCT_20320 , SLAMF7_20602 , TNFRSF17_30589 , TNFSF13B_20272	0.252831	0.206575	0.297308	yes	yes
Pleural effusion	Respiratory	0.684429	0.650268	0.717184	794	0.69065	0.655953	0.72296	CCDC28A_30973 , CEACAM5_21171 , HAVCR1_21422 , MMP7_20087 , NTproBNP_20125	0.00622107	-0.0284758	0.0385306	yes	no
Pleural plaque	Respiratory	0.851104	0.793733	0.902331	140	0.728459	0.652825	0.799687	CCL2_21004 , CDCP1_20940 , CHIT1_20312 , GPR15L_31511 , HGFAC_30718	-0.122645	-0.198279	-0.0514174	no	no
Postmenopausal bleeding	Genitourinary	0.489687	0.43981	0.539015	479	0.554636	0.506423	0.602524	CHRDL2_20223 , GAL_20727 , LEFTY2_21454 , NPTXR_20191 , RALY_31382	0.0649499	0.0167364	0.112837	yes	yes
Polymyalgia Rheumatica	Musculoskeletal	0.74169	0.689765	0.784138	253	0.671931	0.620496	0.720471	CXCL14_20458 , ELN_30301 , IFIT1_31310 , LECT2_30320 , NEFL_20871	-0.0697593	-0.121194	-0.0212191	no	no
Pneumothorax	Respiratory	0.727859	0.638995	0.81134	110	0.623396	0.539319	0.70554	MAMDC2_30309 , PDCL2_31168 , PLA2G2A_20274 , PRELP_20766 , SUSD2_21098	-0.104462	-0.188539	-0.0223185	no	no
Portal hypertension	Digestive	0.75595	0.672831	0.830176	94	0.76418	0.64012	0.870172	BCHE_30717 , C7_30766 , CA9_21417 , KRT8_30865 , PON1_30704	0.00822925	-0.11583	0.114222	yes	no
Primary Malignancy Bladder	Cancers	0.713518	0.650358	0.776043	198	0.67561	0.608022	0.74817	CRISP3_30715 , GDF15_20251 , HIF1A_30425 , LPO_20963 , TSPAN1_20078	-0.0379076	-0.105496	0.0346518	yes	no
Primary Malignancy colorectal and anus	Cancers	0.657947	0.613226	0.7019	473	0.481395	0.429187	0.53514	MFAP3L_30933 , MSLNL_30939 , NFKB2_31258 , QPCT_20320 , SMPDL3B_31387	-0.176552	-0.22876	-0.122807	no	no
Primary Malignancy Brain, Other CNS and Intracranial	Cancers	0.594186	0.445279	0.719657	81	0.531962	0.415386	0.641619	CPQ_30406 , DEFB116_30823 , ERCC1_31223 , TGFBR1_30502 , VMO1_21381	-0.0622242	-0.1788	0.0474332	yes	no
Primary Malignancy Breast	Cancers	0.519905	0.479796	0.55843	700	0.578684	0.542896	0.614785	ANGPTL4_20703 , AREG_21357 , CRLF1_20699 , GAL_20727 , SIGLEC10_20537	0.0587797	0.0229912	0.0948802	yes	yes
Primary Malignancy Kidney and Ureter	Cancers	0.727063	0.648343	0.800145	152	0.724989	0.637925	0.80993	FLT3LG_20661 , HAVCR1_21422 , KLK1_21499 , LAMP2_21035 , RLN2_30601	-0.00207466	-0.0891386	0.082867	yes	no
Primary Malignancy Lung and trachea	Cancers	0.828847	0.786313	0.868801	315	0.813931	0.764275	0.862745	CEACAM5_21171 , CXCL17_20622 , GDF15_20251 , RAP1A_30452 , TNR_20957	-0.0149163	-0.0645717	0.0338977	yes	no
Primary Malignancy Malignant Melanoma	Cancers	0.628773	0.562051	0.698348	231	0.494907	0.429636	0.562727	BTLA_31237 , CTSB_20276 , IL7R_21136 , PIGR_21102 , POF1B_30504	-0.133865	-0.199137	-0.0660459	no	no
Primary Malignancy Oesophageal	Cancers	0.762844	0.671947	0.84369	105	0.753752	0.685548	0.825365	ANXA10_20886 , CD70_20599 , FUT3_FUT5_21013 , GZMH_20096 , REG4_20784	-0.00909172	-0.0772954	0.0625211	yes	no
Primary Malignancy Oro-pharyngeal	Cancers	0.667853	0.555246	0.76556	90	0.578322	0.45944	0.693642	ARNT_20432 , CLGN_30957 , LRIG1_21429 , PFDN4_31212 , SUMF1_30486	-0.0895314	-0.208414	0.025789	yes	no
Primary Malignancy Other Organs	Cancers	0.650799	0.607453	0.695599	510	0.629988	0.585141	0.671819	CEACAM5_21171 , CLINT1_31182 , FCGR3B_20387 , IL22_31407 , MMP12_21439	-0.0208112	-0.0656576	0.0210199	yes	no
Primary Malignancy Ovarian	Cancers	0.568062	0.463953	0.67896	107	0.541277	0.442441	0.634611	CDH3_21008 , CTSV_21405 , DDX53_30944 , NEFL_20871 , PCDH7_31456	-0.0267844	-0.125621	0.066549	yes	no
Primary Malignancy Pancreatic	Cancers	0.697005	0.606288	0.783397	107	0.554764	0.445757	0.656588	BCL7B_31421 , DNAJB8_20093 , DPEP2_21305 , NUBP1_31412 , RTN4R_21424	-0.142241	-0.251248	-0.0404166	no	no
Primary Malignancy Prostate	Cancers	0.726344	0.700492	0.752227	761	0.854685	0.830409	0.877516	ADAMTS15_21275 , IL17A_20469 , KLK3_30364 , SPINT3_31509 , TSPAN1_20078	0.128341	0.104065	0.151172	yes	yes
Primary Malignancy Other Skin and subcutaneous tissue	Cancers	0.682056	0.656656	0.707211	1726	0.638344	0.612665	0.663535	CD109_21108 , CDON_20754 , CXCL14_20458 , FABP9_20501 , SCARF2_21048	-0.0437121	-0.0693914	-0.018521	no	no
Primary Malignancy Stomach	Cancers	0.733857	0.627825	0.824306	89	0.747035	0.66631	0.823015	ADAMTS4_30471 , ANXA10_20886 , FUT3_FUT5_21013 , MMP12_21439 , PTPRR_31099	0.0131774	-0.0675471	0.0891577	yes	no
Primary or Idiopathic Thrombocytopaenia	Haematological or immunological	0.575932	0.438001	0.705934	81	0.67831	0.555438	0.792661	COL28A1_30969 , HLA_A_31048 , HSP90B1_20829 , RLN2_30601 , SDC4_20216	0.102378	-0.0204943	0.216729	yes	no
Primary Malignancy Uterine	Cancers	0.643275	0.530641	0.738836	111	0.575511	0.474394	0.681736	CHRDL2_20223 , CLSPN_20831 , INSL3_31129 , KLK4_21391 , SLC9A3R2_31445	-0.0677645	-0.168882	0.0384604	yes	no
Primary pulmonary hypertension	Cardiovascular	0.719829	0.668603	0.770149	289	0.805947	0.750264	0.856939	FGFBP2_30395 , LTBP2_20254 , NPPB_20049 , NTproBNP_20125 , SPON1_20759	0.0861179	0.0304355	0.137111	yes	yes
Psoriasis	Skin	0.588644	0.536684	0.644947	261	0.674159	0.609929	0.734472	DEFB4A_DEFB4B_21373 , IL19_20158 , KCTD5_31148 , PI3_20326 , PRKD2_30140	0.085515	0.0212856	0.145829	yes	yes
Hyperparathyroidism	Endocrine	0.624845	0.526488	0.732005	110	0.906526	0.856798	0.945236	CDHR1_20808 , PCDH12_31045 , PTH_30963 , SOD3_30683 , SPP1_20322	0.281681	0.231953	0.320391	yes	yes
Ptosis of eyelid	Eye	0.623857	0.542961	0.700055	153	0.500662	0.414923	0.588986	CLEC10A_20928 , CRX_20070 , HRG_30770 , PCDH9_31516 , PTK7_20880	-0.123196	-0.208934	-0.0348713	no	no
Pulmonary collapse	Respiratory	0.683924	0.639628	0.727172	393	0.631224	0.582084	0.676246	GALNT3_20471 , HAVCR1_21422 , LRRN1_20438 , NRP2_21081 , TK1_31294	-0.0526999	-0.10184	-0.0076784	no	no
Other interstitial pulmonary diseases with fibrosis	Respiratory	0.799848	0.718274	0.858732	138	0.891834	0.834345	0.939866	CA4_20241 , CEACAM6_30362 , GDF15_20251 , SFTPD_20214 , WFDC2_21505	0.0919861	0.0344975	0.140019	yes	yes
Raynaud syndrome	Cardiovascular	0.603897	0.541501	0.678141	206	0.516385	0.440855	0.591189	CNTN5_21006 , LMNB1_31501 , PRL_21033 , SPINK6_21450 , TIGIT_31320	-0.0875117	-0.163042	-0.0127081	no	no
Right bundle branch block	Cardiovascular	0.724459	0.672438	0.773612	288	0.616357	0.552096	0.679236	ANGPTL7_21412 , CSPG4_30397 , KLK4_21391 , LRRN1_20438 , PON2_20088	-0.108102	-0.172363	-0.0452227	no	no
Respiratory failure	Respiratory	0.771159	0.731651	0.810464	438	0.781417	0.741979	0.822982	CXCL17_20622 , GDF15_20251 , LECT2_30320 , LRRN1_20438 , REG3A_20258	0.0102582	-0.02918	0.0518236	yes	no
Retinal detachments and breaks	Eye	0.578182	0.50764	0.644778	228	0.512284	0.449122	0.581436	APOL1_30708 , DSCAM_30993 , PRAME_31165 , REN_20201 , SYNGAP1_30797	-0.0658985	-0.12906	0.00325371	yes	no
Retinal vascular occlusions	Eye	0.704569	0.629229	0.778388	121	0.611787	0.529085	0.686833	ACTA2_20079 , AGER_20756 , AKR1C4_20062 , MAG_30967 , TCN1_30687	-0.0927826	-0.175485	-0.0177367	no	no
Rheumatic fever	Infections	0.679907	0.574157	0.775854	115	0.753727	0.676031	0.829134	FGF23_21411 , FOS_31221 , IGFBP7_20236 , NPPB_20049 , NTproBNP_20125	0.0738201	-0.00387601	0.149227	yes	no
Rheumatic valve dz	Cardiovascular	0.727936	0.653352	0.803562	117	0.702784	0.602033	0.790857	ANGPT2_21463 , CCL2_21004 , H2AP_31232 , IGF2BP3_30112 , NTproBNP_20125	-0.0251525	-0.125903	0.0629212	yes	no
Rheumatoid Arthritis	Musculoskeletal	0.635249	0.583832	0.687635	336	0.630379	0.567639	0.688331	CCL7_20523 , GHRL_20175 , MSLN_21380 , PDCD1_21396 , S100A12_21374	-0.00487088	-0.0676101	0.0530816	yes	no
Rosacea	Skin	0.488354	0.430609	0.548125	290	0.517307	0.460992	0.573859	ADGRV1_30877 , CD3E_31302 , ICAM5_20145 , KIF20B_30816 , TEX101_30971	0.0289528	-0.0273616	0.0855046	yes	no
Schizophrenia, schizotypal and delusional disorders	Psychiatric	0.618273	0.495531	0.725759	92	0.624385	0.508164	0.733867	IL6_21276 , ITGA11_20581 , OGT_31300 , SCGB3A2_20723 , SFTPD_20214	0.00611138	-0.110109	0.115594	yes	no
Scoliosis	Musculoskeletal	0.66031	0.593448	0.72274	150	0.634233	0.541314	0.721339	COL9A1_20550 , FOS_31221 , GALNT2_21423 , PFDN2_20892 , TNFRSF17_30589	-0.0260768	-0.118996	0.0610297	yes	no
Seborrheic dermatitis	Skin	0.536469	0.486135	0.587576	421	0.526336	0.477095	0.576063	IL19_20158 , LRRC37A2_31440 , REG3A_20258 , S100A12_21374 , TNFAIP8_20433	-0.0101335	-0.0593742	0.0395933	yes	no
Secondary Malignancy Bone	Cancers	0.679657	0.635266	0.720421	390	0.652847	0.609179	0.698906	CXCL17_20622 , KLK3_30364 , LRG1_30751 , LYPD3_21530 , SERPINA3_30786	-0.0268097	-0.0704782	0.019249	yes	no
Secondary Malignancy Brain, Other CNS and Intracranial	Cancers	0.615482	0.531254	0.690883	135	0.625701	0.539037	0.717748	C8B_30719 , CA14_21401 , CEACAM5_21171 , KLK15_31427 , WFDC2_21505	0.0102191	-0.076445	0.102266	yes	no
Secondary malignancy Liver and intrahepatic bile duct	Cancers	0.6749	0.628588	0.716338	452	0.673686	0.6301	0.717294	CCL4_20695 , CEP290_31287 , GDF15_20251 , SPP1_20322 , TSPAN1_20078	-0.00121386	-0.0448001	0.0423944	yes	no
Secondary Malignancy Lymph Nodes	Cancers	0.670242	0.633061	0.701669	644	0.598686	0.559483	0.63735	AREG_21357 , CRLF1_20699 , ELN_30301 , GLT8D2_20825 , RNASE3_20203	-0.0715563	-0.110759	-0.0328926	no	no
Secondary Malignancy Lung	Cancers	0.677436	0.625051	0.728908	330	0.676369	0.62131	0.729486	GDF15_20251 , MMP12_21439 , PDRG1_30912 , RNASE3_20203 , TNFRSF10B_20981	-0.00106634	-0.0561256	0.0520507	yes	no
Secondary or other Thrombocytopaenia	Haematological or immunological	0.681159	0.618288	0.738807	231	0.724367	0.64683	0.793389	EDAR_20525 , GADD45B_31261 , IDUA_21468 , KDR_21497 , SDC4_20216	0.0432078	-0.0343295	0.11223	yes	no
Secondary Malignancy Other organs	Cancers	0.683126	0.630984	0.736291	321	0.635768	0.585637	0.687426	C1QL2_30515 , CD200R1_20595 , HAVCR1_21422 , MMP12_21439 , RICTOR_30433	-0.0473577	-0.0974887	0.00430003	yes	no
Secondary Malignancy retroperitoneum and peritoneum	Cancers	0.633079	0.571317	0.695169	225	0.592837	0.530626	0.655814	CHGB_21038 , DRAXIN_20917 , FLT3LG_20661 , GSTT2B_31097 , LELP1_30845	-0.0402417	-0.102453	0.0227352	yes	no
Secondary Malignancy Pleura	Cancers	0.678343	0.607374	0.749512	119	0.568238	0.469044	0.661858	CNGB3_30805 , FCGR3B_20387 , GUCY2C_31318 , SEZ6L2_21289 , TNR_20957	-0.110105	-0.209299	-0.0164848	no	no
Secondary pulmonary hypertension	Cardiovascular	0.754365	0.674288	0.828578	100	0.826726	0.738099	0.900158	APOC1_30749 , C7_30766 , CRNN_21427 , NTproBNP_20125 , PROS1_30737	0.072361	-0.0162656	0.145793	yes	no
Septicaemia	Infections	0.694925	0.661957	0.727224	789	0.668459	0.6329	0.703879	BCL2_31454 , HAVCR1_21422 , SLC16A1_20799 , TCN1_30687 , TNR_20957	-0.0264658	-0.0620246	0.0089548	yes	no
Chronic sinusitis	Respiratory	0.487794	0.452368	0.52436	771	0.512332	0.474605	0.550304	CDKL5_30796 , CNTN4_21117 , MED21_30066 , MMP10_20687 , TLR3_20612	0.0245383	-0.013189	0.0625102	yes	no
Sjogren disease	Musculoskeletal	0.751774	0.662667	0.825754	102	0.769258	0.6713	0.857074	KRT8_30865 , LRRN1_20438 , MYCBP2_30996 , NRP2_21081 , TRIM21_20533	0.0174838	-0.0804743	0.1053	yes	no
Infection of skin and subcutaneous tissues	Infections	0.663661	0.627048	0.697873	982	0.633013	0.598431	0.665714	CD1C_21483 , CRYGD_31144 , HPGDS_21266 , MATN2_20767 , NCAN_21055	-0.0306479	-0.0652302	0.00205306	yes	no
Lupus erythematosus	Musculoskeletal	0.617548	0.537911	0.699932	127	0.642127	0.548273	0.732213	CCL4_20695 , CLSTN3_31092 , IGF1R_21274 , KLB_20888 , NMI_31378	0.0245783	-0.069276	0.114665	yes	no
Sleep apnoea	Respiratory	0.765411	0.718261	0.808965	477	0.646766	0.600338	0.692552	CCL23_20693 , DPT_20278 , FGF23_21411 , KIAA0319_31094 , LHB_21248	-0.118644	-0.165073	-0.072859	no	no
Spinal stenosis	Musculoskeletal	0.686425	0.645918	0.724686	532	0.658152	0.613515	0.701324	CDCP1_20940 , CYTL1_30374 , DCN_20106 , DLK1_20295 , NEFL_20871	-0.0282728	-0.0729103	0.0148984	yes	no
Spondylolisthesis	Musculoskeletal	0.682092	0.623234	0.74128	184	0.656017	0.585931	0.723877	COL9A1_20550 , DCN_20106 , NPPC_20568 , PDGFC_21183 , TIMD4_20375	-0.0260755	-0.0961611	0.041785	yes	no
Spondylosis	Musculoskeletal	0.644237	0.617242	0.673145	1127	0.651555	0.619187	0.686911	CA14_21401 , COL9A1_20550 , DCBLD2_21474 , DCN_20106 , GDF15_20251	0.00731839	-0.0250498	0.0426744	yes	no
Stable angina	Cardiovascular	0.715986	0.688585	0.74163	1226	0.700191	0.670781	0.731482	ANGPTL3_20407 , APOC1_30749 , MMP12_21439 , NTproBNP_20125 , PCSK9_20235	-0.0157946	-0.0452051	0.0154962	yes	no
Stroke NOS	Cardiovascular	0.756793	0.675976	0.832736	127	0.626866	0.550237	0.70545	AGR2_20896 , AIF1L_30204 , ERMAP_30539 , MENT_30595 , VSIG2_31371	-0.129926	-0.206556	-0.0513423	no	no
Supraventricular tachycardia	Cardiovascular	0.660988	0.59659	0.723612	222	0.599799	0.535507	0.660414	CASQ2_30063 , CEND1_30821 , NOS3_20834 , NTproBNP_20125 , POMC_30282	-0.0611883	-0.125481	-0.000573717	no	no
Thrombophilia	Haematological or immunological	0.567606	0.441108	0.689284	93	0.681757	0.575264	0.788232	CEACAM18_31251 , F10_30684 , FCGR3B_20387 , PROS1_30737 , TXNDC15_21495	0.114151	0.00765769	0.220626	yes	yes
Hypo or hyperthyroidism	Endocrine	0.680766	0.644756	0.716014	675	0.709531	0.662235	0.752114	GIP_30288 , IDS_20619 , PDCD1_21396 , TG_31359 , TSHB_20129	0.0287649	-0.0185319	0.071348	yes	no
Transient ischaemic attack	Cardiovascular	0.685133	0.63805	0.735121	398	0.642049	0.592384	0.691863	ATP5PO_20811 , DSG4_21325 , HSPB6_21408 , NEFL_20871 , TET2_31266	-0.043084	-0.0927492	0.00673033	yes	no
Tubulo-interstitial nephritis	Genitourinary	0.563224	0.457519	0.661106	112	0.503019	0.401504	0.618186	ANXA10_20886 , GRP_30264 , ICAM5_20145 , IL33_20428 , KAZALD1_21339	-0.060205	-0.16172	0.0549621	yes	no
Tinnitus	Ear	0.50612	0.453308	0.562347	341	0.517002	0.469088	0.569491	COX6B1_30317 , DDX4_30431 , ITGAX_31325 , MTPN_20080 , MZB1_20732	0.0108823	-0.0370323	0.0633707	yes	no
Trigeminal neuralgia	Neurological	0.616437	0.496606	0.71459	85	0.54568	0.432298	0.65791	FGF3_30544 , LHB_21248 , OLFM4_30665 , PAPPA_20421 , SPACA5_SPACA5B_30990	-0.0707568	-0.184139	0.0414728	yes	no
Ulcerative colitis	Digestive	0.570066	0.489925	0.657866	128	0.598519	0.509809	0.683868	ADAMTSL5_30355 , IL10_20431 , IL13_20430 , LRIG1_21429 , TRAF3IP2_30054	0.028453	-0.0602576	0.113802	yes	no
Peptic ulcer disease	Digestive	0.675483	0.636851	0.714564	549	0.602184	0.557268	0.645115	GAST_31083 , GSTP1_20876 , LTBP3_21191 , MEPE_20753 , PMS1_30943	-0.0732996	-0.118216	-0.0303683	no	no
Unstable Angina	Cardiovascular	0.679339	0.626977	0.728718	293	0.684944	0.626565	0.742788	CD244_20628 , GDF15_20251 , MMP12_21439 , NPPB_20049 , TGFBI_20417	0.0056051	-0.0527738	0.0634488	yes	no
Urinary Incontinence	Genitourinary	0.69288	0.658078	0.726863	598	0.613686	0.574699	0.653453	BPIFA2_30279 , MMP3_21083 , NRTN_20465 , PMS1_30943 , TIMP4_21147	-0.0791935	-0.118181	-0.0394269	no	no
Urolithiasis	Genitourinary	0.632304	0.586086	0.676345	412	0.594324	0.543951	0.64523	ADGRG1_21294 , APOBR_30246 , LPCAT2_21290 , MMP7_20087 , S100G_31051	-0.0379802	-0.0883534	0.0129263	yes	no
Urticaria	Skin	0.60645	0.544976	0.66653	272	0.496636	0.436863	0.557508	ACHE_30585 , CCL23_20693 , COL9A1_20550 , MFAP3L_30933 , NPDC1_20205	-0.109815	-0.169588	-0.0489426	no	no
Urinary Tract Infections	Infections	0.685806	0.658735	0.710906	1380	0.690787	0.663041	0.720368	HAVCR1_21422 , HPGDS_21266 , IL18R1_20652 , ITGA11_20581 , NEFL_20871	0.00498087	-0.0227646	0.0345627	yes	no
Viral diseases	Infections	0.634544	0.591981	0.677619	565	0.622778	0.582254	0.663651	C7_30766 , CDHR5_20193 , HAVCR1_21422 , PSMC3_31200 , TYRP1_30517	-0.0117654	-0.0522898	0.0291069	yes	no
Volvulus	Digestive	0.600387	0.502656	0.696171	101	0.511495	0.403236	0.605679	ATP5F1D_30079 , CTSV_21405 , ENPP5_20736 , GTF2IRD1_31264 , TARM1_30937	-0.0888927	-0.197151	0.00529168	yes	no
Ventricular tachycardia	Cardiovascular	0.763045	0.672235	0.850181	113	0.734399	0.632552	0.832874	ACP6_21432 , IGDCC4_30402 , NTproBNP_20125 , REN_20201 , XPNPEP2_21508	-0.0286464	-0.130493	0.0698294	yes	no
Venous thromboembolic disease	Cardiovascular	0.670372	0.624336	0.717117	323	0.621657	0.564639	0.676661	ADM_21467 , CCL23_20693 , CD302_21328 , H2AP_31232 , MRPL24_30178	-0.0487152	-0.105733	0.00628876	yes	no
						0.720702

## Sheet: Header ST4
	Disease	Disease name
	Specialty	Clinical specialty
Explore 1536 + Expansion panels	C-index	Clinical + proteins model C-index (mean across 1000 boostrap samples of the validation set)	Models developed using all proteins included in the Explore 1536 and the Explore Expansion panels
	95% CI lower bound (C-index)	Clinical + proteins model C-index lower bound of a 95% confidence interval
	95% CI upper bound (C-index)	Clinical + proteins model C-index upper bound of a 95% confidence interval
	delta C-index (protein-based model - clinical model)	Change in C-index between the clinical+proteins model - clinical model
	95% CI lower bound (delta C-index)	Change in C-index between the clinical+proteins model - clinical model (lower bound 95% confidence interval )
	95% CI upper bound (delta C-index)	Change in C-index between the clinical+proteins model - clinical model (upper bound 95% confidence interval )
	N incident cases	Total number of incident cases within 10 years of follow-up after the baseline assessment
	N proteins included in the final model	Number of proteins included in the model
	Significant change over the clinical model	Statistically significant better performance of the clinical+protein model over the clinical model
	Protein predictors	Proteins included in the model
Explore 1536 panels	C-index	Clinical + proteins model C-index (mean across 1000 boostrap samples of the validation set)	Models developed using only proteins included in the Explore 1536 panels
	95% CI lower bound (C-index)	Clinical + proteins model C-index lower bound of a 95% confidence interval
	95% CI upper bound (C-index)	Clinical + proteins model C-index upper bound of a 95% confidence interval
	delta C-index (protein-based model - clinical model)	Change in C-index between the clinical+proteins model - clinical model
	95% CI lower bound (delta C-index)	Change in C-index between the clinical+proteins model - clinical model (lower bound 95% confidence interval )
	95% CI upper bound (delta C-index)	Change in C-index between the clinical+proteins model - clinical model (upper bound 95% confidence interval )
	N incident cases	Total number of incident cases within 10 years of follow-up after the baseline assessment
	N proteins included in the final model	Number of proteins included in the model
	Significant change over the clinical model	Statistically significant better performance of the clinical+protein model over the clinical model
	Protein predictors	Proteins included in the model

## Sheet: Supplementary Table 4
Supplementary Table 4. Predictive performance of protein-based model compared to benchmark patient information models.
	Explore 1536 + Expansion panels											Explore 1536 panels
Disease	Specialty	C-index	95% CI lower bound (C-index)	95% CI upper bound (C-index)	delta C-index (protein-based model - clincal model)	95% CI lower bound (delta C-index)	95% CI upper bound (delta C-index)	N incident cases	N proteins included in the final model	Significant change over the clinical model	Protein predictors	C-index	95% CI lower bound (C-index)	95% CI upper bound (C-index)	delta C-index (protein-based model - clinical model)	95% CI lower bound (delta C-index)	95% CI upper bound (delta C-index)	N incident cases	N proteins included in the final model	Significant change over the clinical model	Protein predictors
Coeliac disease	Digestive	0.889464	0.795103	0.966457	0.306387	0.212027	0.38338	88	20	yes	TGM2_20141 , NOS2_30087 , ITGB7_21393 , CD160_20647 , PPP1R14D_30997 , RBP2_21365 , CCL25_20674 , MLN_20541 , FGF19_20715 , HMOX1_20217 , CEND1_30821 , MILR1_20482 , CDH2_20170 , CKMT1A_CKMT1B_20721 , CPA2_21060 , GTF2IRD1_31264 , SEPTIN3_31025 , BCL2L15_30498 , FABP2_20200 , HSD17B14_31098	0.902266	0.819005	0.969196	0.319189	0.235928	0.386119	88	20	yes	TGM2_20141 , ITGB7_21393 , CD160_20647 , RBP2_21365 , FGF19_20715 , HMOX1_20217 , MLN_20541 , CCL25_20674 , CDH2_20170 , FABP2_20200 , MILR1_20482 , CKMT1A_CKMT1B_20721 , IL18RAP_20900 , CXCL9_20675 , CPA2_21060 , DCN_20106 , CA12_21344 , IL2RA_20267 , KLRD1_20632 , HLA_DRA_20520
Hyperparathyroidism	Endocrine	0.906526	0.856798	0.945236	0.281681	0.231953	0.320391	110	5	yes	CDHR1_20808 , PCDH12_31045 , PTH_30963 , SOD3_30683 , SPP1_20322	0.887983	0.818204	0.946424	0.263138	0.193359	0.321579	110	20	yes	CDHR1_20808 , SPP1_20322 , ERBB4_21510 , CPE_21392 , CDH15_21005 , MEPE_20753 , CTSV_21405 , CRH_21257 , MATN2_20767 , SETMAR_20948 , OMD_20725 , CGREF1_20152 , CRX_20070 , COL1A1_20335 , MMP7_20087 , CDH6_20157 , SERPINB5_20064 , FGF23_21411 , TSPAN1_20078 , FUT3_FUT5_21013
Multiple myeloma and malignant plasma cell neoplasms	Cancers	0.904461	0.858206	0.948938	0.252831	0.206575	0.297308	98	5	yes	FCRLB_21193 , QPCT_20320 , SLAMF7_20602 , TNFRSF17_30589 , TNFSF13B_20272	0.889138	0.807324	0.960171	0.237508	0.155694	0.30854	98	20	yes	SLAMF7_20602 , TNFSF13_20733 , QPCT_20320 , FCRLB_21193 , TNFRSF13B_20702 , TNFSF13B_20272 , GKN1_20885 , CDHR1_20808 , LY9_20670 , CD48_20692 , IDS_20619 , SIGLEC15_20812 , GDNF_20861 , CD79B_20635 , FCRL2_20639 , ADGRB3_20974 , CLPP_20910 , PTK7_20880 , CD28_21265 , S100A16_20878
Non-Hodgkin Lymphoma	Cancers	0.811095	0.735405	0.876642	0.216968	0.141278	0.282515	171	5	yes	BCL2_31454 , CXCL13_21024 , IL10_20431 , PDCD1_21396 , SCG3_20728	0.77467	0.70005	0.84646	0.180543	0.105923	0.252333	171	5	yes	CXCL13_21024 , IL10_20431 , PDCD1_21396 , SCG3_20728 , TEK_21496
Diabetic neurological complications	Neurological	0.883773	0.801829	0.955948	0.199395	0.117452	0.27157	90	20	yes	CD276_20680 , DMP1_30213 , PLA2G7_21105 , REN_20201 , B3GNT7_30281 , LRRC38_30924 , DSG4_21325 , TPK1_30338 , MATN3_20979 , LIFR_20606 , HEBP1_20063 , BPIFB1_20308 , AOC3_20389 , PLXNB2_20317 , PQBP1_21172 , CEP164_20441 , SPINK4_20509 , DPP6_21354 , DCBLD2_21474 , HSPA2_31424	0.850236	0.746796	0.939793	0.165859	0.062418	0.255415	90	20	yes	PLA2G7_21105 , CD276_20680 , REN_20201 , DSG4_21325 , MATN3_20979 , LIFR_20606 , BPIFB1_20308 , PQBP1_21172 , HEBP1_20063 , CEP164_20441 , CSF2RA_20915 , PLXNB2_20317 , ST3GAL1_21322 , AOC3_20389 , DPP6_21354 , DLK1_20295 , CRNN_21427 , GALNT2_21423 , APOH_21072 , SPINK4_20509
Liver fibrosis, sclerosis and cirrhosis	Digestive	0.835166	0.754459	0.913156	0.179394	0.0986876	0.257384	120	10	yes	CEACAM1_21528 , COQ7_30217 , FRZB_20968 , GPR15L_31511 , HLA_DRA_20520 , HYOU1_20300 , IGFBP3_20398 , MME_21307 , MUC13_20866 , RBM25_31236	0.82538	0.732219	0.905639	0.169608	0.0764472	0.249867	120	10	yes	CEACAM1_21528 , FRZB_20968 , HLA_DRA_20520 , HMOX1_20217 , HYOU1_20300 , IGFBP3_20398 , IL6_20563 , LYPD8_21251 , MME_21307 , MUC13_20866
End stage renal disease	Genitourinary	0.869707	0.805524	0.928373	0.168141	0.103958	0.226808	112	5	yes	DEFB103A_DEFB103B_30534 , ECSCR_30831 , FZD8_30818 , NT5C1A_31102 , SCGB3A1_30577	0.873238	0.797806	0.938333	0.171672	0.0962401	0.236767	112	5	yes	C1QA_20654 , CD300LF_21469 , HAVCR1_21422 , IDS_20619 , RARRES1_21177
Monoclonal gammopathy of undetermined significance	Cancers	0.841823	0.755538	0.917202	0.167133	0.0808477	0.242512	85	5	yes	FCRLB_21193 , QPCT_20320 , RNF43_31291 , SLAMF7_20602 , TNFRSF13B_20702	0.847608	0.772331	0.913579	0.172918	0.097641	0.238889	85	5	yes	FCRLB_21193 , OMD_20725 , QPCT_20320 , SLAMF7_20602 , TNFRSF13B_20702
Dilated cardiomyopathy	Cardiovascular	0.891537	0.828789	0.944002	0.167132	0.104383	0.219596	112	5	yes	HRC_30211 , NPPB_20049 , NTproBNP_20125 , TNNI3_20050 , TPBGL_30928	0.888693	0.827397	0.940188	0.164288	0.102992	0.215782	112	5	yes	ACE2_20105 , ARID4B_20803 , NPPB_20049 , NTproBNP_20125 , TNNI3_20050
Other Cardiomyopathy	Cardiovascular	0.819673	0.72766	0.895902	0.148782	0.0567684	0.225011	120	5	yes	CLUL1_20198 , FRZB_20968 , IGFBP7_20236 , IL2_20419 , NTproBNP_20125	0.82229	0.734668	0.893748	0.151399	0.0637762	0.222857	120	5	yes	ADA_20645 , CLUL1_20198 , FRZB_20968 , IGFBP7_20236 , NTproBNP_20125
Primary Malignancy_Prostate	Cancers	0.870086	0.848147	0.890475	0.143742	0.121803	0.164131	761	10	yes	ADAMTS15_21275 , IL17A_20469 , INSL3_31129 , KLK3_30364 , LECT2_30320 , LTBP2_20254 , PRR5_30457 , SCARF2_21048 , SPINT3_31509 , TSPAN1_20078	0.74846	0.72455	0.774257	0.022116	-0.00179405	0.0479126	761	5	no	ADAMTS15_21275 , GP2_20090 , IL17A_20469 , REN_20201 , TSPAN1_20078
Diabetes Type I	Endocrine	0.85318	0.788909	0.911914	0.14233	0.0780593	0.201065	150	10	yes	CFC1_21261 , CTRB1_21150 , FGF16_30535 , FGFBP1_21507 , HNF1A_30919 , MUC13_20866 , NFASC_20634 , PLA2G1B_20252 , PLA2G7_21105 , PLXNB2_20317	0.853558	0.793956	0.902456	0.142708	0.0831061	0.191606	150	10	yes	CFC1_21261 , CRNN_21427 , FGFBP1_21507 , KLK4_21391 , MUC13_20866 , PLA2G1B_20252 , PLA2G7_21105 , PTH1R_20571 , VSTM2L_20067 , VWF_20256
Primary or Idiopathic Thrombocytopaenia	Haematological or immunological	0.716822	0.600507	0.821751	0.140889	0.0245743	0.245819	81	20	yes	SDC4_20216 , HLA_A_31048 , HS3ST3B1_21303 , RLN2_30601 , COL28A1_30969 , ATP5PO_20811 , HSP90B1_20829 , SHD_30098 , ENPEP_30135 , DKK4_20934 , VNN1_30711 , RCOR1_20073 , IL2_20419 , MICALL2_30889 , CD33_21472 , CXCL13_21024 , PTN_20083 , LAG3_21315 , MRPL52_31239 , CDC25A_31189	0.782124	0.649446	0.891614	0.206191	0.073514	0.315682	81	20	yes	HS3ST3B1_21303 , ATP5PO_20811 , HSP90B1_20829 , SDC4_20216 , RCOR1_20073 , DKK4_20934 , IL2_20419 , IL24_20440 , CD33_21472 , KIR3DL1_21185 , PTH1R_20571 , SELPLG_20560 , PTN_20083 , GLO1_20107 , ARSA_21138 , SLAMF6_21254 , PSG1_20916 , BAIAP2_21250 , CEACAM21_20548 , AKR1C4_20062
Iron deficiency anaemia	Haematological or immunological	0.772258	0.741742	0.803336	0.128434	0.0979188	0.159513	1089	20	yes	TFRC_20369 , TF_30783 , ACP5_20314 , CHGA_30403 , FGF23_21411 , PLA2G7_21105 , EPO_20522 , GAST_31083 , TFF2_20787 , ICAM4_20578 , PTPRF_20310 , TGFBI_20417 , MET_20269 , MMP7_20087 , KIR2DL3_21196 , ANXA10_20886 , CHI3L1_20399 , NTF3_20591 , SCT_30951 , COCH_30305	0.751984	0.72231	0.78517	0.108161	0.0784861	0.141346	1089	20	yes	TFRC_20369 , ACP5_20314 , FGF23_21411 , TFF2_20787 , ANXA10_20886 , PLA2G7_21105 , EPO_20522 , MMP7_20087 , TGFBI_20417 , KIR2DL3_21196 , ICAM4_20578 , PTPRF_20310 , CHI3L1_20399 , CPM_21054 , MET_20269 , CST7_20704 , CDHR2_21282 , NTF3_20591 , AHSP_21078 , GOLM2_21044
Leukaemia	Cancers	0.73651	0.650316	0.818253	0.122913	0.0367179	0.204655	127	20	yes	FCRL2_20639 , CRX_20070 , FCRL3_20443 , SLAMF6_21254 , PITHD1_31215 , FCER2_21133 , TIMP2_30318 , AMOTL2_31351 , STOML2_31183 , FZD8_30818 , FAM171B_31338 , DEFB116_30823 , CD200_20603 , KLK4_21391 , FCRL5_21111 , TCL1A_20987 , CD5_21449 , HGF_20656 , LEO1_30991 , TSC1_30478	0.720027	0.63038	0.806442	0.106429	0.0167819	0.192845	127	5	yes	CRX_20070 , FCER2_21133 , FCRL2_20639 , FCRL3_20443 , SLAMF6_21254
Thrombophilia	Haematological or immunological	0.689776	0.582493	0.799879	0.12217	0.0148871	0.232273	93	5	yes	CEACAM18_31251 , F10_30684 , FCGR3B_20387 , PROS1_30737 , TXNDC15_21495	0.579837	0.465597	0.687485	0.0122308	-0.102009	0.119879	93	5	no	CEACAM3_21245 , CELA3A_20298 , F7_20372 , FCGR3B_20387 , TXNDC15_21495
Secondary pulmonary hypertension	Cardiovascular	0.875482	0.814227	0.925786	0.121117	0.0598625	0.171421	100	20	yes	NTproBNP_20125 , C7_30766 , PROS1_30737 , NPPB_20049 , CRNN_21427 , APOC1_30749 , FGF9_31193 , MAMDC2_30309 , METAP1_20815 , PHLDB2_31167 , ADM_21467 , RGMA_21065 , IGFBP7_20236 , PDIA5_31209 , SLC44A4_30897 , PGM2_30904 , ANGPT2_21463 , SCGB3A1_30577 , ZPR1_30801 , CDC25A_31189	0.875538	0.800939	0.935127	0.121174	0.0465742	0.180763	100	10	yes	ADM_21467 , ANGPT2_21463 , CRNN_21427 , EDAR_20525 , IGFBP7_20236 , IL13RA1_21504 , JUN_20424 , NPPB_20049 , NTproBNP_20125 , RGMA_21065
Hypothyroidism	Endocrine	0.779247	0.742565	0.81653	0.120796	0.084114	0.158079	675	10	yes	CD70_20599 , CXCL13_21024 , ENPEP_30135 , PDCD1_21396 , PPM1B_30548 , S100A13_30529 , SERPINA7_30724 , SLC39A5_20539 , TG_31359 , TSHB_20129	0.780608	0.741779	0.819032	0.122157	0.0833282	0.160581	675	10	yes	CD70_20599 , CPA2_21060 , CXCL13_21024 , DUOX2_20059 , PDCD1_21396 , SLC39A5_20539 , SSC5D_20351 , TEK_21496 , TSHB_20129 , VTCN1_21164
Sjogren’s disease	Musculoskeletal	0.869623	0.803736	0.923033	0.117849	0.051962	0.171258	102	10	yes	CRISP3_30715 , CXCL13_21024 , GH1_20220 , KRT8_30865 , LRRC38_30924 , LRRN1_20438 , MYCBP2_30996 , NRP2_21081 , TNFSF8_30384 , TRIM21_20533	0.874658	0.825561	0.916495	0.122884	0.0737872	0.16472	102	10	yes	ATF2_20798 , CLPS_21156 , CXCL13_21024 , GH1_20220 , LRRN1_20438 , MICB_MICA_20593 , NRP2_21081 , SDC1_20169 , TRIM21_20533 , VIM_20053
Primary pulmonary hypertension	Cardiovascular	0.837292	0.790358	0.882402	0.117464	0.0705291	0.162573	289	20	yes	NPPB_20049 , NTproBNP_20125 , ROBO2_21007 , ENPEP_30135 , FGFBP2_30395 , LTBP2_20254 , SFRP1_20984 , ACP5_20314 , SPON1_20759 , CA4_20241 , SLC34A3_31203 , ACE2_20105 , AHSG_30706 , SERPINA7_30724 , SLC44A4_30897 , CDC123_31242 , SPINK8_30153 , LYPLA2_30817 , S100A3_31352 , MFAP4_30598	0.83612	0.785262	0.882179	0.116292	0.0654331	0.162351	289	5	yes	CA4_20241 , LTBP2_20254 , NPPB_20049 , NTproBNP_20125 , SPON1_20759
Motor neuron disease	Neurological	0.714152	0.647319	0.778272	0.111727	0.0448951	0.175848	244	5	yes	CST5_20995 , EGFLAM_31496 , NEFL_20871 , PODXL2_21487 , TMED10_30068	0.719968	0.656391	0.786937	0.117543	0.0539672	0.184512	244	5	yes	CA3_20271 , CD300E_21418 , ITGAV_21416 , NEFL_20871 , PODXL2_21487
Rheumatic fever	Infections	0.786673	0.695515	0.866106	0.106766	0.015608	0.186199	115	10	yes	ANGPT2_21463 , DEFB116_30823 , FGF23_21411 , FOS_31221 , HAVCR1_21422 , HIF1A_30425 , IGFBP7_20236 , NPPB_20049 , NTproBNP_20125 , UGDH_30081	0.772297	0.686292	0.848561	0.0923895	0.00638526	0.168654	115	10	yes	FABP9_20501 , FES_21207 , FGF23_21411 , HAVCR1_21422 , IGFBP7_20236 , JCHAIN_20494 , NPPB_20049 , NTproBNP_20125 , TRIM5_20526 , VSIR_20131
Psoriasis	Skin	0.694289	0.633444	0.757097	0.105645	0.0447999	0.168454	261	5	yes	DEFB4A_DEFB4B_21373 , IL19_20158 , KCTD5_31148 , PI3_20326 , PRKD2_30140	0.705661	0.649447	0.766274	0.117018	0.0608029	0.17763	261	5	yes	AREG_21357 , DEFB4A_DEFB4B_21373 , IL19_20158 , NRTN_20465 , PI3_20326
Disorders of autonomic nervous system	Neurological	0.723829	0.609986	0.825281	0.10549	-0.00835332	0.206942	81	10	no	AGBL2_30793 , AREG_21357 , CCL24_20772 , CRISP2_21456 , DCDC2C_31235 , EPGN_31373 , IGFBP3_20398 , RAB3GAP1_30829 , SFTPA2_21218 , TMEM25_31015	0.783765	0.713137	0.853031	0.165426	0.0947981	0.234692	81	20	yes	CRISP2_21456 , CCL24_20772 , ACTN4_20435 , MAPT_20830 , TDGF1_20816 , SFTPA2_21218 , IGFBP3_20398 , AREG_21357 , SELPLG_20560 , NCAM2_21095 , ACAN_20159 , PTK7_20880 , RNASET2_20321 , ADAMTS13_20249 , CD70_20599 , PRELP_20766 , KIT_20370 , DSG4_21325 , PTEN_20794 , CEACAM5_21171
Hepatic failure	Digestive	0.80102	0.704391	0.88661	0.103902	0.00727347	0.189493	85	5	yes	CSTB_20294 , FCN2_20382 , GPRC5C_31340 , SLAMF1_20496 , STC1_21014	0.770275	0.646975	0.878092	0.0731577	-0.050142	0.180975	85	10	no	ADA_20645 , ANG_20403 , CSTB_20294 , FCN2_20382 , ICAM5_20145 , MEPE_20753 , SIGLEC15_20812 , SLAMF1_20496 , STC1_21014 , TNR_20957
Leiomyoma of uterus	Benign neoplasm or Carcinoma in situ	0.750106	0.697928	0.798227	0.102263	0.0500851	0.150384	420	10	yes	BMP4_20994 , CDH3_21008 , CHRDL2_20223 , DNPEP_31118 , FGF23_21411 , GFRAL_31091 , LEFTY2_21454 , PAEP_20925 , SEZ6L2_21289 , TSPAN1_20078	0.7447	0.69499	0.791399	0.0968567	0.0471471	0.143556	420	5	yes	CDH3_21008 , CHRDL2_20223 , FGF23_21411 , LEFTY2_21454 , PAEP_20925
Portal hypertension	Digestive	0.856212	0.780489	0.924186	0.100261	0.0245388	0.168235	94	20	yes	CA9_21417 , C7_30766 , PON1_30704 , KRT8_30865 , TFF2_20787 , PLXDC1_21258 , SEL1L_30196 , BCHE_30717 , GPR15L_31511 , CLSTN3_31092 , SPINK1_21097 , ITIH5_31430 , KRT17_30092 , SLC34A3_31203 , COL4A1_20208 , THBS2_21104 , COQ7_30217 , NFASC_20634 , CRYBB2_31081 , LMNB1_31501	0.900573	0.841327	0.954054	0.144623	0.0853763	0.198103	94	10	yes	CA9_21417 , CDHR2_21282 , COL4A1_20208 , FCRLB_21193 , NFASC_20634 , PLXDC1_21258 , SPINK1_21097 , TFF2_20787 , THBS2_21104 , TNFRSF12A_21482
Diabetic ophthalmic complications	Eye	0.874063	0.84389	0.901669	0.0992247	0.0690519	0.126831	489	20	yes	PLXNB2_20317 , ACP5_20314 , APOA4_30733 , TPK1_30338 , IL11_20455 , GDF15_20251 , TGFBI_20417 , ENPP7_20689 , HSD11B1_20575 , PAPPA_20421 , STX5_30432 , ADGRG2_20189 , ERBB4_21510 , MYH4_30061 , NFASC_20634 , MTR_30110 , FAM171A2_31005 , DPP6_21354 , SEZ6L2_21289 , GALNT2_21423	0.884442	0.85667	0.90759	0.109603	0.0818317	0.132752	489	20	yes	PLXNB2_20317 , ACP5_20314 , ENPP7_20689 , GDF15_20251 , TGFBI_20417 , SEZ6L2_21289 , CES2_21366 , NFASC_20634 , HSD11B1_20575 , KLRB1_20629 , CREG1_21515 , GALNT2_21423 , IL11_20455 , ERBB4_21510 , APOM_20374 , ADGRG2_20189 , DPP6_21354 , HAVCR1_21422 , PRCP_20337 , TPSAB1_20642
Vitamin B12 deficiency anaemia	Haematological or immunological	0.749929	0.67665	0.815346	0.0961368	0.0228579	0.161554	220	10	yes	CA9_21417 , CBLIF_20179 , CHGA_30403 , DEFB118_30858 , GAST_31083 , LRP2BP_30907 , RIPK4_30138 , S100A16_20878 , TCN1_30687 , TCN2_20341	0.705336	0.648357	0.762481	0.0515442	-0.00543551	0.108689	220	10	no	CBLIF_20179 , EFNA1_21125 , EPO_20522 , IL2_20419 , ITGA11_20581 , MTPN_20080 , RTN4R_21424 , S100A16_20878 , SEMA4C_21329 , TCN2_20341
Diabetes Type II	Endocrine	0.897509	0.88423	0.910247	0.0926736	0.0793941	0.105411	1905	20	yes	PLXNB2_20317 , GDF15_20251 , MATN3_20979 , NFASC_20634 , SCARA5_21058 , CILP_30399 , SHBG_30685 , APOC1_30749 , DIPK2B_30582 , IGFBP1_20246 , APOM_20374 , LPL_20188 , SERPINA12_20219 , COL15A1_30396 , CREG1_21515 , LGALS4_20748 , SERPINI1_30604 , PAM_20291 , PLA2G7_21105 , PON3_20777	0.896968	0.883309	0.909734	0.0921321	0.0784734	0.104898	1905	20	yes	PLXNB2_20317 , GDF15_20251 , NFASC_20634 , MATN3_20979 , SCARA5_21058 , APOM_20374 , IGFBP1_20246 , LPL_20188 , PON3_20777 , CREG1_21515 , SERPINA12_20219 , LGALS4_20748 , RTN4R_21424 , PLA2G7_21105 , IL18R1_20652 , KLK14_21407 , PAM_20291 , TNFSF12_20624 , BCAN_20998 , GHRL_20175
Other interstitial pulmonary diseases with fibrosis	Respiratory	0.891834	0.834345	0.939866	0.0919861	0.0344975	0.140019	138	5	yes	CA4_20241 , CEACAM6_30362 , GDF15_20251 , SFTPD_20214 , WFDC2_21505	0.902465	0.854505	0.942953	0.102617	0.0546567	0.143105	138	5	yes	AGER_20756 , CA4_20241 , GDF15_20251 , SFTPD_20214 , WFDC2_21505
Infection of bones and joints	Infections	0.68267	0.587145	0.776683	0.0900052	-0.00551987	0.184017	114	20	no	INPP5J_30975 , UMOD_20237 , REXO2_30075 , GPIHBP1_31469 , IL34_20809 , DMP1_30213 , BCAT1_30312 , GFOD2_21216 , PAEP_20925 , TET2_31266 , ERBB3_20705 , NELL1_21494 , GHRHR_20841 , AKR1B10_30955 , VNN2_21310 , TNFSF12_20624 , ZP4_31185 , TOMM20_30353 , CES3_21340 , KIR3DL2_31191	0.635299	0.531118	0.743614	0.0426333	-0.0615477	0.150949	114	10	no	ARG1_21445 , ERBB3_20705 , GFOD2_21216 , GHRHR_20841 , IL34_20809 , PAEP_20925 , TNFSF12_20624 , UMOD_20237 , VWC2_20936 , WFDC2_21505
Chronic Kidney Disease	Genitourinary	0.841993	0.819164	0.864307	0.0821203	0.0592912	0.104435	1103	5	yes	CDNF_21318 , GDF15_20251 , HAVCR1_21422 , NTproBNP_20125 , WNT9A_20460	0.855239	0.831125	0.876197	0.0953665	0.0712531	0.116325	1103	20	yes	HAVCR1_21422 , WNT9A_20460 , NTproBNP_20125 , CDNF_21318 , GDF15_20251 , MB_20263 , FASLG_20665 , CD59_20339 , DCN_20106 , ADGRG1_21294 , SNCG_20971 , VMO1_21381 , IGFBP4_21158 , TCL1A_20987 , NAAA_20931 , CHIT1_20312 , SPINK4_20509 , CCL24_20772 , NFASC_20634 , TREM2_20731
Hydrocoele	Genitourinary	0.64459	0.557556	0.731995	0.0810067	-0.00602747	0.168412	118	10	no	ACRV1_30513 , CAMLG_30952 , EDDM3B_31365 , IDS_20619 , KLK3_30364 , NCAN_21055 , RET_21346 , TEX101_30971 , VIT_30334 , WFIKKN1_20939	0.643176	0.561786	0.72629	0.0795925	-0.00179651	0.162707	118	20	no	IDS_20619 , RET_21346 , NCAN_21055 , WFIKKN1_20939 , TNC_20359 , CA14_21401 , PRL_21033 , MCAM_20343 , HMOX1_20217 , NPPC_20568 , PROK1_20543 , PNPT1_20445 , TP53_21232 , OGN_21123 , MAGED1_21181 , LYPD8_21251 , CXCL14_20458 , SLAMF6_21254 , ATP5PO_20811 , MSTN_20115
Secondary or other Thrombocytopaenia	Haematological or immunological	0.757747	0.686545	0.81908	0.0765881	0.00538538	0.137921	231	10	yes	CA11_21195 , EDAR_20525 , GADD45B_31261 , IDUA_21468 , ITGB1BP1_21268 , KDR_21497 , SDC4_20216 , SLAMF6_21254 , TIGAR_20894 , ZP3_30265	0.766022	0.70481	0.822863	0.0848626	0.0236505	0.141704	231	20	yes	SDC4_20216 , ITGB1BP1_21268 , EDAR_20525 , CA11_21195 , AMIGO2_21370 , KDR_21497 , SLAMF6_21254 , IDUA_21468 , PCDH1_20614 , TIGAR_20894 , CD276_20680 , KIT_20370 , DLK1_20295 , SIGLEC15_20812 , IL33_20428 , NCAM1_20354 , KIR3DL1_21185 , GP1BA_20381 , HAVCR1_21422 , MMP8_21019
Primary Malignancy_Breast	Cancers	0.596209	0.558135	0.633441	0.0763048	0.03823	0.113536	700	5	yes	ANGPTL4_20703 , AREG_21357 , CRLF1_20699 , GAL_20727 , SIGLEC10_20537	0.596209	0.558135	0.633441	0.0763048	0.03823	0.113536	700	5	yes	ANGPTL4_20703 , AREG_21357 , CRLF1_20699 , GAL_20727 , SIGLEC10_20537
Benign neoplasm of stomach and duodenum	Benign neoplasm or Carcinoma in situ	0.748815	0.7107	0.788161	0.0736282	0.0355126	0.112974	673	5	yes	CHGA_30403 , GAST_31083 , GDF15_20251 , SCT_30951 , TFF1_21154	0.72971	0.695068	0.764179	0.0545234	0.0198806	0.0889923	673	10	yes	AMN_20492 , CA9_21417 , CBLIF_20179 , CD34_21025 , CGA_21069 , GDF15_20251 , GHRL_20175 , GUCA2A_21101 , KITLG_20196 , REG4_20784
Benign neoplasm of brain and other parts of central nervous system	Benign neoplasm or Carcinoma in situ	0.600349	0.509148	0.687424	0.0735396	-0.0176608	0.160615	133	20	no	PRL_21033 , KRT17_30092 , EXTL1_30114 , KIR3DL1_21185 , PPT1_30947 , ATP5PO_20811 , ATF2_20798 , KIR3DL2_31191 , BCL7A_31218 , HSP90B1_20829 , CRH_21257 , SH3BGRL2_30863 , FETUB_20404 , STX1B_30934 , XPNPEP2_21508 , SETMAR_20948 , FUS_21256 , FABP6_20076 , GFRA3_20933 , REG3G_31408	0.56411	0.482359	0.646297	0.0373011	-0.0444503	0.119488	133	20	no	PRL_21033 , ATF2_20798 , KIR3DL1_21185 , HSP90B1_20829 , ATP5PO_20811 , XPNPEP2_21508 , SETMAR_20948 , CRH_21257 , FUS_21256 , CEACAM21_20548 , IL13RA1_21504 , TLR3_20612 , FETUB_20404 , GFRA3_20933 , CCL23_20693 , REN_20201 , FABP6_20076 , NT5E_21498 , VEGFD_20662 , JCHAIN_20494
Hypo or hyperthyroidism	Endocrine	0.752432	0.712129	0.790091	0.0716656	0.0313627	0.109324	675	10	yes	CD70_20599 , CPA2_21060 , FGF23_21411 , GIP_30288 , IDS_20619 , INSL3_31129 , PDCD1_21396 , TG_31359 , TSHB_20129 , VTCN1_21164	0.743429	0.701959	0.780931	0.0626623	0.0211923	0.100165	675	5	yes	FGF23_21411 , IDS_20619 , PAMR1_21153 , PDCD1_21396 , TSHB_20129
Keratitis	Skin	0.530267	0.406691	0.652689	0.0715884	-0.0519876	0.19401	89	5	no	ARMCX2_30792 , CBLN4_21386 , PCSK7_31410 , PDE1C_31201 , SAG_30874	0.496723	0.384172	0.611078	0.038045	-0.0745066	0.1524	89	5	no	CBLN4_21386 , DNAJB8_20093 , ING1_20853 , LAMP2_21035 , SIGLEC10_20537
Fatty Liver	Digestive	0.797922	0.754394	0.837802	0.0703772	0.0268493	0.110257	410	20	yes	SAT1_30111 , EPB41L5_30886 , CDHR1_20808 , CEP290_31287 , PFDN2_20892 , IZUMO1_31159 , MST1_30713 , FUOM_30626 , KRT17_30092 , SIRPA_20304 , GUSB_20296 , PITHD1_31215 , ANK2_30161 , INSL5_31448 , OMP_30835 , TNFRSF6B_20964 , MUC16_21378 , GSTT2B_31097 , TP53BP1_30470 , MANSC4_30141	0.81702	0.777028	0.8534	0.0894753	0.0494827	0.125855	410	20	yes	CDHR1_20808 , PFDN2_20892 , GUSB_20296 , SIRPA_20304 , PTPRF_20310 , FUT8_20992 , S100A4_21519 , MUC16_21378 , FCRL6_20529 , PDCD6_20163 , DCBLD2_21474 , TNFRSF6B_20964 , PSG1_20916 , KIR2DL3_21196 , CTSO_20660 , PPY_21516 , NTF4_21208 , NCS1_21458 , FGF21_21402 , GGT1_21075
Aspiration pneumonitis	Respiratory	0.759907	0.678899	0.832465	0.0672674	-0.0137402	0.139826	140	20	no	NEFL_20871 , GFAP_21247 , MBL2_30759 , CCDC80_20226 , CCL25_20674 , TPSAB1_20642 , CDHR5_20193 , MEGF9_20285 , MLN_20541 , SCN3A_30903 , C7_30766 , IL10RA_20420 , TFF3_20371 , SNU13_30052 , FABP6_20076 , ITGB2_20315 , IGFBP7_20236 , DGCR6_30859 , HMOX1_20217 , SPRING1_31197	0.770442	0.699552	0.834804	0.0778034	0.00691247	0.142165	140	10	yes	CCDC80_20226 , CCL25_20674 , CDHR5_20193 , FABP6_20076 , IGFBP7_20236 , IL10RA_20420 , MEGF9_20285 , MLN_20541 , NEFL_20871 , TPSAB1_20642
Other anaemias	Haematological or immunological	0.719087	0.692617	0.74469	0.0671977	0.0407279	0.0928002	1485	10	yes	ANXA10_20886 , CDHR2_21282 , CHGA_30403 , CLEC3B_30756 , CRTAC1_20279 , FGF23_21411 , MEGF9_20285 , MMP7_20087 , SEZ6L2_21289 , TF_30783	0.719568	0.692954	0.743988	0.0676782	0.0410651	0.092099	1485	20	yes	FGF23_21411 , ANXA10_20886 , CRTAC1_20279 , CA4_20241 , VNN2_21310 , DGKZ_20466 , TFF1_21154 , TFRC_20369 , SEZ6L2_21289 , MEGF9_20285 , CDHR2_21282 , MMP7_20087 , TGFBI_20417 , PLA2G7_21105 , CTSL_20228 , HMOX1_20217 , IL15_20562 , TSPAN1_20078 , DPP4_20406 , ADAMTS8_21502
Nonrheumatic mitral valve disorders	Cardiovascular	0.785287	0.734999	0.833796	0.0662347	0.0159462	0.114743	291	10	yes	ADM_21467 , CCER2_30221 , CD8A_21018 , HAVCR1_21422 , ICAM5_20145 , NPPB_20049 , NRTN_20465 , NTproBNP_20125 , RGS8_20454 , UMOD_20237	0.782694	0.731932	0.830938	0.0636417	0.0128796	0.111886	291	5	yes	ADM_21467 , HAVCR1_21422 , NPPB_20049 , NTproBNP_20125 , UMOD_20237
Endometrial hyperplasia and hypertrophy	Genitourinary	0.719907	0.633893	0.799612	0.0651181	-0.0208962	0.144823	93	5	no	CNPY2_20069 , LAMB1_30280 , LRRC37A2_31440 , PAEP_20925 , RSPO1_20938	0.665745	0.575115	0.747857	0.0109553	-0.079674	0.0930676	93	5	no	CNPY2_20069 , ITM2A_20504 , PAEP_20925 , RSPO1_20938 , TNFRSF10A_20967
Postmenopausal bleeding	Genitourinary	0.554636	0.506423	0.602524	0.0649499	0.0167364	0.112837	479	5	yes	CHRDL2_20223 , GAL_20727 , LEFTY2_21454 , NPTXR_20191 , RALY_31382	0.541754	0.490799	0.589373	0.0520679	0.00111211	0.0996864	479	5	yes	CHRDL2_20223 , GAL_20727 , LEFTY2_21454 , NPTXR_20191 , SCGN_20457
Glomerulonephritis	Genitourinary	0.79435	0.714564	0.862413	0.0632633	-0.0165222	0.131327	130	10	no	ADAMTS4_30471 , COQ7_30217 , ENTPD6_20100 , GIPR_30542 , HAVCR1_21422 , IL36A_30472 , RAD51_31254 , SLC16A1_20799 , SNX18_31476 , TCN2_20341	0.786991	0.708948	0.861016	0.0559046	-0.0221389	0.129929	130	5	no	DEFA1_DEFA1B_20344 , ENTPD6_20100 , HAVCR1_21422 , SLC16A1_20799 , TCN2_20341
Pancreatitis	Digestive	0.679112	0.617466	0.744306	0.0613183	-0.000327563	0.126512	199	10	no	AAMDC_30236 , ARMCX2_30792 , CCL16_20334 , CCL20_20671 , DEFB118_30858 , FGF9_31193 , FURIN_21514 , IGFBPL1_20155 , IL19_20158 , STAU1_31210	0.670861	0.60491	0.739504	0.0530669	-0.0128842	0.121711	199	5	no	CCL16_20334 , CCL20_20671 , FURIN_21514 , IGFBPL1_20155 , STXBP3_21240
Heart failure	Cardiovascular	0.810654	0.7805	0.839582	0.0608794	0.0307254	0.0898076	832	5	yes	HAVCR1_21422 , IGFBP7_20236 , LTBP2_20254 , NTproBNP_20125 , TNXB_21107	0.811521	0.781223	0.840622	0.0617467	0.0314489	0.0908477	832	10	yes	GDF15_20251 , HAVCR1_21422 , IGFBP7_20236 , KLK14_21407 , LTBP2_20254 , MMP12_21439 , NPPB_20049 , NTproBNP_20125 , PSPN_20511 , TNXB_21107
Lupus erythematosus	Musculoskeletal	0.675377	0.590611	0.757304	0.0578287	-0.0269379	0.139755	127	10	no	ATP1B1_30124 , CCL4_20695 , CCND2_31316 , CEACAM18_31251 , CLSTN3_31092 , DSCAM_30993 , IGF1R_21274 , ITGA11_20581 , KLB_20888 , NMI_31378	0.698529	0.614029	0.777422	0.0809807	-0.00351934	0.159874	127	20	no	IGF1R_21274 , KLB_20888 , TGFBR3_20255 , DPEP1_20897 , CCL4_20695 , QPCT_20320 , NCLN_20448 , FES_21207 , CD63_20988 , EPHA10_20840 , CD207_21298 , FLT1_21301 , ANGPTL1_20211 , ITGA11_20581 , ENTPD2_21260 , LSM1_21210 , TSHB_20129 , ANGPT2_21463 , NDRG1_20792 , FUT3_FUT5_21013
Hyperplasia of prostate	Genitourinary	0.742773	0.718293	0.767719	0.0573019	0.0328218	0.0822483	1363	20	yes	TSPAN1_20078 , KLK3_30364 , WFDC2_21505 , NPPB_20049 , GDF15_20251 , KLK4_21391 , GP2_20090 , ELN_30301 , CDON_20754 , CXCL17_20622 , SPINT3_31509 , ACTA2_20079 , GFAP_21247 , NTproBNP_20125 , MMP7_20087 , LMOD1_31416 , ADM_21467 , CEACAM21_20548 , ADGRG1_21294 , CTSV_21405	0.732596	0.707255	0.757278	0.0471254	0.0217837	0.0718067	1363	10	yes	CDON_20754 , CEACAM21_20548 , ENTPD2_21260 , GP2_20090 , IL18R1_20652 , KLK4_21391 , NPPB_20049 , OPTC_21362 , TSPAN1_20078 , WFDC2_21505
Atrial fibrillation	Cardiovascular	0.782252	0.7601	0.804444	0.0568729	0.0347212	0.0790645	1618	20	yes	NTproBNP_20125 , NPPB_20049 , LTBP2_20254 , EDA2R_21451 , LRTM2_31020 , REN_20201 , CXCL17_20622 , VWC2L_31002 , KLK4_21391 , CTHRC1_30393 , CXCL14_20458 , WNT9A_20460 , GDF15_20251 , NPL_30329 , SOX2_30981 , BCAN_20998 , CCER2_30221 , RET_21346 , NCAN_21055 , IGFBP7_20236	0.780416	0.758525	0.802787	0.0550363	0.0331461	0.0774079	1618	20	yes	NTproBNP_20125 , NPPB_20049 , LTBP2_20254 , EDA2R_21451 , REN_20201 , CXCL14_20458 , WNT9A_20460 , CXCL17_20622 , KLK4_21391 , BCAN_20998 , GDF15_20251 , NCAN_21055 , RET_21346 , ACTA2_20079 , CTSC_20679 , SEZ6L_21488 , FABP9_20501 , ADGRG2_20189 , IGFBP7_20236 , CRIM1_20701
Infection of male genital system	Infections	0.547903	0.44133	0.657481	0.0557291	-0.0508445	0.165307	102	5	no	HAVCR1_21422 , KLK3_30364 , OMP_30835 , PAEP_20925 , TNR_20957	0.511459	0.405946	0.612767	0.0192854	-0.0862284	0.120593	102	5	no	GPA33_21376 , HAVCR1_21422 , PAEP_20925 , TNR_20957 , TSPAN1_20078
Primary Malignancy_Stomach	Cancers	0.789296	0.715123	0.85565	0.0554387	-0.0187346	0.121793	89	5	no	ADAMTS4_30471 , ANXA10_20886 , FUT3_FUT5_21013 , MMP12_21439 , PTPRR_31099	0.79838	0.703873	0.876827	0.0645223	-0.0299846	0.14297	89	5	no	ANXA10_20886 , BAG3_20972 , CNPY2_20069 , FUT3_FUT5_21013 , PADI4_20832
Acute Kidney Injury	Genitourinary	0.782255	0.754237	0.811389	0.0548245	0.0268065	0.0839583	1080	10	yes	AGER_20756 , GAST_31083 , HAVCR1_21422 , IL17RA_21089 , IL36G_30551 , LRRN1_20438 , NPPB_20049 , NTF4_21208 , PRSS8_20763 , SLAMF1_20496	0.791982	0.764421	0.818989	0.0645515	0.0369906	0.0915587	1080	20	yes	AGER_20756 , HAVCR1_21422 , NTF4_21208 , PRSS8_20763 , WIF1_21464 , IL17RA_21089 , CTSO_20660 , ACE2_20105 , HEBP1_20063 , LYPD8_21251 , CCN3_20299 , FBP1_20227 , LRRN1_20438 , SPARCL1_20361 , LTBP2_20254 , FOXO3_21271 , NTproBNP_20125 , MMP12_21439 , SLAMF1_20496 , NPPB_20049
Anal fissure	Digestive	0.590873	0.523815	0.657348	0.0547197	-0.0123381	0.121195	233	5	no	IGFBP1_20246 , MATN3_20979 , NPTX1_21074 , RNF31_30473 , UPK3A_30794	0.582411	0.51479	0.651827	0.046258	-0.021363	0.115673	233	5	no	DCN_20106 , IGFBP1_20246 , LHPP_20749 , MATN3_20979 , NPTX1_21074
Aplastic anaemias	Haematological or immunological	0.735488	0.609016	0.839864	0.0542194	-0.0722533	0.158595	84	5	no	CYB5A_31171 , DNAJA1_31204 , EPO_20522 , SDC4_20216 , TYRO3_20161	0.755659	0.640895	0.853478	0.0743895	-0.0403744	0.172209	84	5	no	CXCL14_20458 , EPO_20522 , PVALB_21420 , SDC4_20216 , SPP1_20322
Agranulocytosis	Haematological or immunological	0.656785	0.609464	0.706176	0.0538786	0.00655745	0.10327	439	5	yes	BCL2_31454 , CLEC4A_20573 , NDUFS6_21224 , RRM2_21187 , USP47_30119	0.641347	0.592378	0.692187	0.0384412	-0.0105284	0.089281	439	10	no	CCL7_20523 , CEP164_20441 , CLEC4A_20573 , COL4A1_20208 , CRELD2_20751 , CTSO_20660 , GP2_20090 , NDUFS6_21224 , PDCD1_21396 , RRM2_21187
Lower Respiratory Tract Infections	Infections	0.764892	0.744245	0.785475	0.050938	0.0302914	0.0715208	2173	20	yes	WFDC2_21505 , CXCL17_20622 , AGER_20756 , HGF_20656 , GDF15_20251 , PAPPA_20421 , CEACAM5_21171 , IL7R_21136 , NTF4_21208 , ICAM5_20145 , MEPE_20753 , SMPDL3B_31387 , RGMA_21065 , VSIG2_31371 , EDA2R_21451 , CDCP1_20940 , TNR_20957 , CLSTN2_20664 , MMP12_21439 , IL18_20694	0.766034	0.745385	0.785891	0.0520805	0.0314312	0.0719374	2173	10	yes	AGER_20756 , EDA2R_21451 , GDF15_20251 , HGF_20656 , ICAM5_20145 , LTBP2_20254 , MEPE_20753 , NTF4_21208 , TNFRSF10B_20981 , WFDC2_21505
Nasal polyp	Respiratory	0.655	0.578378	0.72681	0.0508733	-0.0257488	0.122684	168	5	no	CD7_30543 , CLC_20126 , CST1_30581 , MMP10_20687 , PRG3_30383	0.664783	0.591969	0.733594	0.060656	-0.0121572	0.129467	168	5	no	CD14_20378 , CLC_20126 , MMP10_20687 , PTX3_20570 , RNASE3_20203
Dementia	Psychiatric	0.885842	0.849372	0.919589	0.0501986	0.0137283	0.0839456	239	10	yes	APOE_30727 , CEND1_30821 , GFAP_21247 , LRTM2_31020 , LTBP2_20254 , NEFL_20871 , NPTXR_20191 , PODXL2_21487 , SYT1_31089 , VGF_31067	0.887824	0.857572	0.915017	0.0521803	0.0219281	0.0793739	239	10	yes	BCAN_20998 , FGF23_21411 , GDF15_20251 , GFAP_21247 , IL10_20431 , LTBP2_20254 , NEFL_20871 , NPTXR_20191 , PODXL2_21487 , SFTPA1_21165
Diabetes NOS	Endocrine	0.830534	0.778146	0.875028	0.0462053	-0.00618235	0.0906995	241	10	no	ADGRG1_21294 , APOM_20374 , B3GNT7_30281 , BRD2_30826 , CREG1_21515 , DMP1_30213 , ITGB6_20493 , NFATC3_20470 , PLXNB2_20317 , SIGLEC6_21394	0.841438	0.792755	0.883595	0.0571098	0.00842669	0.0992665	241	10	yes	ADGRG1_21294 , CREG1_21515 , FGF21_21402 , FGFBP1_21507 , FGFR2_21478 , ITGB6_20493 , PLXNB2_20317 , PTPRF_20310 , SCARA5_21058 , SIGLEC6_21394
Chronic sinusitis	Respiratory	0.533951	0.494831	0.571638	0.0461567	0.00703734	0.083844	771	10	yes	CDKL5_30796 , CNTN4_21117 , DSG4_21325 , FGF19_20715 , IL4_20426 , MED21_30066 , MMP10_20687 , RGMA_21065 , SOD3_30683 , TLR3_20612	0.560142	0.525216	0.594008	0.0723475	0.0374223	0.106214	771	5	yes	DSG4_21325 , GPR37_20095 , HLA_E_20532 , MMP10_20687 , RGMA_21065
Primary Malignancy_Oesophageal	Cancers	0.808658	0.729961	0.876222	0.0458142	-0.0328827	0.113378	105	20	no	FUT3_FUT5_21013 , REG4_20784 , ANXA10_20886 , BST1_21051 , CXCL17_20622 , GDF15_20251 , WFIKKN2_20785 , GBP6_30139 , GZMH_20096 , CD70_20599 , SPARCL1_20361 , SERPING1_30777 , CXCL14_20458 , PGA4_30699 , HK2_20065 , LAMP3_20638 , IL20_20453 , LBP_20355 , ARID4B_20803 , CAMLG_30952	0.809131	0.740289	0.875064	0.0462876	-0.0225552	0.112221	105	10	no	ANXA10_20886 , BST1_21051 , CD70_20599 , CXCL17_20622 , FUT3_FUT5_21013 , GZMH_20096 , HK2_20065 , IL20_20453 , REG4_20784 , SPARCL1_20361
Menorrhagia and polymenorrhoea	Genitourinary	0.901584	0.880186	0.920134	0.0448597	0.0234622	0.0634102	354	5	yes	CHRDL2_20223 , FSHB_30233 , PAEP_20925 , SCARF2_21048 , TSPAN1_20078	0.90037	0.876559	0.920694	0.0436459	0.0198354	0.0639701	354	10	yes	CCL23_20693 , CGA_21069 , CHRDL2_20223 , KLK4_21391 , NELL1_21494 , PAEP_20925 , SCARF2_21048 , SEZ6L2_21289 , SMOC2_20730 , TSPAN1_20078
Pleural effusion	Respiratory	0.728546	0.69639	0.760515	0.0441175	0.0119613	0.0760861	794	10	yes	ALDH2_31380 , C7_30766 , CCDC28A_30973 , CEACAM5_21171 , ENPEP_30135 , HAVCR1_21422 , IGFBP7_20236 , MMP7_20087 , NTF4_21208 , NTproBNP_20125	0.739737	0.707597	0.770819	0.0553077	0.0231685	0.0863899	794	10	yes	CALCA_20983 , CEACAM5_21171 , GALNT3_20471 , HAVCR1_21422 , IGFBP7_20236 , MMP7_20087 , MSTN_20115 , NTF4_21208 , NTproBNP_20125 , TPPP3_20842
Barrett’s oesophagus	Digestive	0.662719	0.612579	0.710859	0.0438805	-0.00625931	0.0920209	388	5	no	ANGPT2_21463 , CHGA_30403 , ITGBL1_30408 , PGA4_30699 , SGSH_30341	0.616973	0.563812	0.66407	-0.00186571	-0.055026	0.0452319	388	10	no	ANGPT2_21463 , CEBPB_20052 , CHIT1_20312 , FGF2_20503 , GBP4_20845 , KCNIP4_20813 , KLK1_21499 , PAEP_20925 , SLIT2_20862 , XCL1_21398
Peripheral neuropathies	Neurological	0.662826	0.620706	0.702746	0.043186	0.00106542	0.0831055	656	10	yes	ATP6AP2_21178 , BRME1_30847 , CA6_21096 , GPNMB_20173 , IL13_20430 , IL2RB_20450 , NEFL_20871 , PIGR_21102 , PKD1_30328 , TNXB_21107	0.67123	0.629178	0.709775	0.05159	0.00953816	0.0901344	656	10	yes	ATP6AP2_21178 , CDH15_21005 , GALNT2_21423 , GPNMB_20173 , IL13_20430 , IL2RB_20450 , NEFL_20871 , NPPC_20568 , PIGR_21102 , TNXB_21107
Respiratory failure	Respiratory	0.81431	0.776429	0.853851	0.0431509	0.00526998	0.0826924	438	20	yes	SOST_20204 , GDF15_20251 , EIF5A_20423 , LECT2_30320 , LRRN1_20438 , TNR_20957 , LAIR2_20965 , AGER_20756 , MSLN_21380 , PRKCQ_20468 , CXCL17_20622 , CDH4_30875 , C7_30766 , SAG_30874 , REG3A_20258 , LILRA5_20209 , LRIG3_30450 , NTF4_21208 , CALCB_31100 , CEACAM5_21171	0.818753	0.783987	0.855623	0.0475941	0.0128281	0.0844639	438	20	yes	EIF5A_20423 , GDF15_20251 , SOST_20204 , CXCL17_20622 , MSLN_21380 , REG3A_20258 , WFDC2_21505 , AGER_20756 , TNR_20957 , PRKCQ_20468 , FCGR3B_20387 , LAIR2_20965 , LRRN1_20438 , CXCL5_20207 , NTF4_21208 , ART3_20346 , COPE_20797 , CEACAM5_21171 , MAPK9_20557 , LILRA5_20209
Secondary Malignancy_Bone	Cancers	0.722116	0.681743	0.761585	0.0424595	0.00208574	0.0819282	390	20	yes	KLK3_30364 , CLINT1_31182 , LRG1_30751 , COL28A1_30969 , CXCL17_20622 , TSPAN1_20078 , SERPINA3_30786 , CDCP1_20940 , TNR_20957 , GP2_20090 , CST5_20995 , ACP6_21432 , GFOD2_21216 , EDA2R_21451 , KRT19_20596 , LYPD3_21530 , MYLPF_30917 , SELL_30752 , WDR46_31389 , SLC39A14_20852	0.710503	0.662398	0.749108	0.0308457	-0.0172592	0.0694509	390	20	no	CXCL17_20622 , TSPAN1_20078 , GP2_20090 , CDCP1_20940 , TNR_20957 , EDA2R_21451 , ACP6_21432 , CST5_20995 , KRT19_20596 , GFOD2_21216 , MMP12_21439 , AFP_20978 , FCGR3B_20387 , FCAR_20564 , IL18_20694 , LYPD3_21530 , CXCL13_21024 , WFDC2_21505 , RGS8_20454 , AREG_21357
Intracerebral haemorrhage	Cardiovascular	0.662899	0.563564	0.752842	0.0420171	-0.0573184	0.131959	105	10	no	ADAM9_31488 , BTN1A1_31363 , CCDC134_31413 , EDF1_31010 , EPPK1_30250 , HLA_A_31048 , MLN_20541 , PECR_30228 , SAP18_31323 , TPRKB_31234	0.665582	0.57005	0.747769	0.0446999	-0.0508321	0.126887	105	5	no	ADAMTS13_20249 , GAS6_20318 , IL22RA1_20449 , MLN_20541 , TFF2_20787
COPD	Respiratory	0.854128	0.831121	0.8767	0.0414004	0.0183933	0.0639727	1210	20	yes	TNR_20957 , SCGB1A1_20688 , HAVCR1_21422 , CXCL17_20622 , AGER_20756 , WFDC2_21505 , CDCP1_20940 , ALPP_21383 , ODAM_20793 , SFTPD_20214 , MMP12_21439 , CA14_21401 , GAGE2A_31199 , DPP6_21354 , MSMB_20275 , CLEC4C_20547 , BPIFB1_20308 , IL15_20562 , ADGRG1_21294 , GAST_31083	0.854059	0.831083	0.875265	0.0413312	0.018356	0.0625375	1210	10	yes	AGER_20756 , CA14_21401 , CDCP1_20940 , HAVCR1_21422 , IL15_20562 , MMP12_21439 , ODAM_20793 , SCGB1A1_20688 , TNR_20957 , WFDC2_21505
Benign neoplasm of ovary	Benign neoplasm or Carcinoma in situ	0.531203	0.470073	0.59155	0.0408649	-0.0202654	0.101212	287	10	no	AGT_30709 , ARNT_20432 , COL4A4_31333 , DDX39A_30494 , EPB41L5_30886 , FGL1_30702 , GIMAP7_30639 , HIF1A_30425 , MUC16_21378 , WFIKKN2_20785	0.559106	0.498837	0.621541	0.0687683	0.00849918	0.131203	287	5	yes	ARNT_20432 , ITGB6_20493 , MUC16_21378 , RTN4R_21424 , WFIKKN2_20785
Eye infections	Infections	0.628495	0.510583	0.739947	0.0406196	-0.0772927	0.152071	87	20	no	DDA1_30126 , AMOT_30572 , CCL25_20674 , DDX39A_30494 , TINAGL1_20180 , CXCL12_20464 , GAST_31083 , IGLC2_30740 , IDS_20619 , SPRR1B_31296 , CRX_20070 , ATP6AP2_21178 , RAD51_31254 , TMEM25_31015 , CHL1_20366 , MRPL24_30178 , FLT4_21491 , DUSP13_31394 , FST_20770 , ST3GAL1_21322	0.655383	0.535067	0.77392	0.067507	-0.052809	0.186044	87	5	no	ATP6AP2_21178 , CCL25_20674 , CXCL12_20464 , ST3GAL1_21322 , TINAGL1_20180
Carpal tunnel syndrome	Musculoskeletal	0.662704	0.624535	0.700498	0.0405652	0.00239554	0.0783586	724	10	yes	CYTL1_30374 , DCN_20106 , DEFB118_30858 , ENPP5_20736 , FLT1_21301 , LGALS3_20284 , PRC1_31345 , PRELP_20766 , SPON2_20221 , TGFBI_20417	0.674871	0.641338	0.710655	0.0527316	0.0191994	0.0885157	724	20	yes	DCN_20106 , TGFBI_20417 , SPON2_20221 , CRTAC1_20279 , PRELP_20766 , GHRHR_20841 , ENG_20287 , MMP10_20687 , COMP_20405 , FLT1_21301 , CBLN4_21386 , KLK12_21201 , MEPE_20753 , ENPP5_20736 , XG_20259 , BST1_21051 , MEP1B_20168 , ATP5PO_20811 , EZR_21017 , CST5_20995
Epilepsy	Neurological	0.619272	0.543863	0.698773	0.0398229	-0.0355866	0.119323	183	20	no	UBQLN3_30096 , NEFL_20871 , CNTNAP4_30911 , GAST_31083 , HADH_30132 , BST1_21051 , CHL1_20366 , ARHGAP30_31336 , TEX33_31280 , ITGA11_20581 , EGFLAM_31496 , LRG1_30751 , ATP5F1D_30079 , GATA3_31219 , GTF2IRD1_31264 , BOLA1_30837 , HAVCR1_21422 , CAMKK1_21182 , TYRP1_30517 , CEP290_31287	0.607675	0.531394	0.683703	0.0282258	-0.048055	0.104253	183	20	no	BST1_21051 , NEFL_20871 , CHL1_20366 , CAMKK1_21182 , ITGA11_20581 , NDRG1_20792 , IL12A_IL12B_21327 , CST5_20995 , HAVCR1_21422 , LYPD1_20821 , PCSK9_20235 , IL24_20440 , CES1_20244 , CD302_21328 , IL5_20472 , FGFBP1_21507 , SPINK6_21450 , IL17D_20481 , PTPRM_20598 , FLT1_21301
Ulcerative colitis	Digestive	0.608937	0.531155	0.68854	0.0388703	-0.0389108	0.118473	128	5	no	ADAMTSL5_30355 , IL10_20431 , IL13_20430 , LRIG1_21429 , TRAF3IP2_30054	0.586319	0.513016	0.661019	0.0162528	-0.05705	0.0909524	128	10	no	ANG_20403 , C2CD2L_20864 , CEACAM21_20548 , CSF2RA_20915 , HDGF_21455 , IL10_20431 , IL13_20430 , LRIG1_21429 , PRELP_20766 , TNFSF11_20592
Bacterial Diseases	Infections	0.674422	0.654784	0.694434	0.0386164	0.0189784	0.0586287	2993	10	yes	ADAM12_30491 , ART3_20346 , C1QL2_30515 , CPA4_30606 , GDF15_20251 , HAVCR1_21422 , IL6_21276 , LTBP2_20254 , MEPE_20753 , TFF1_21154	0.672147	0.651997	0.692364	0.0363423	0.0161917	0.0565586	2993	20	yes	HAVCR1_21422 , TFF1_21154 , GDF15_20251 , MEPE_20753 , ART3_20346 , IL6_21276 , MMP7_20087 , ACE2_20105 , LTBP2_20254 , ANXA10_20886 , TFF2_20787 , AGER_20756 , VEGFA_20650 , TGFBI_20417 , GALNT2_21423 , NTF4_21208 , NTproBNP_20125 , CCL20_20671 , KIR2DL3_21196 , IL6_20563
Anxiety disorders	Psychiatric	0.615105	0.58283	0.645517	0.0366665	0.00439175	0.0670789	1101	20	yes	CA14_21401 , S100A14_30987 , IL21R_30441 , F3_21440 , SFRP1_20984 , PTPRC_30380 , SIGLEC15_20812 , HAVCR1_21422 , PHLDB2_31167 , FAP_20330 , CCL7_20523 , DMD_30223 , GADD45B_31261 , CCER2_30221 , KLK3_30364 , PTN_20083 , SOD3_30683 , BMP4_20994 , CXCL14_20458 , GKN1_20885	0.614639	0.584729	0.643683	0.0362009	0.00629107	0.0652441	1101	20	yes	F3_21440 , CA14_21401 , SIGLEC15_20812 , HAVCR1_21422 , SFRP1_20984 , CXCL14_20458 , CST5_20995 , GKN1_20885 , BMP4_20994 , FAP_20330 , QPCT_20320 , SSC5D_20351 , TP53_21232 , TCL1B_20058 , CCL7_20523 , ANGPT2_21463 , S100A16_20878 , TRIM21_20533 , PTN_20083 , VWA1_21421
Other or unspecified infectious organisms	Infections	0.701045	0.683139	0.71892	0.0365498	0.0186442	0.0544246	3780	20	yes	GDF15_20251 , TSPAN8_31470 , MMP12_21439 , GAST_31083 , WFDC2_21505 , NTproBNP_20125 , NTF4_21208 , CA14_21401 , CDCP1_20940 , IL22_31407 , HAVCR1_21422 , TNFRSF10B_20981 , ADAMTSL5_30355 , MEPE_20753 , NPPB_20049 , RET_21346 , ART3_20346 , CEACAM5_21171 , LRRN1_20438 , CXCL17_20622	0.70011	0.682198	0.718091	0.0356147	0.0177032	0.0535961	3780	20	yes	GDF15_20251 , WFDC2_21505 , MMP12_21439 , NTF4_21208 , NTproBNP_20125 , CDCP1_20940 , CA14_21401 , ADM_21467 , LRRN1_20438 , MEPE_20753 , HAVCR1_21422 , CXCL17_20622 , EDA2R_21451 , AREG_21357 , CEACAM5_21171 , RET_21346 , NPPB_20049 , TNFRSF10B_20981 , ODAM_20793 , CXADR_20561
Rosacea	Skin	0.524461	0.465391	0.585755	0.0361065	-0.0229631	0.0974008	290	20	no	CD3E_31302 , ADGRV1_30877 , KIF20B_30816 , ICAM5_20145 , ABCA2_30146 , TEX101_30971 , SOST_20204 , INSR_30566 , SIGLEC8_30261 , GUCY2C_31318 , ACP1_30524 , RRM2_21187 , C1QA_20654 , CNTNAP2_20556 , PVALB_21420 , RAB3GAP1_30829 , PRKD2_30140 , PMCH_30172 , PECR_30228 , ZCCHC8_30117	0.531272	0.469501	0.58792	0.042918	-0.0188528	0.0995655	290	20	no	ICAM5_20145 , RRM2_21187 , ANPEP_20350 , CLC_20126 , SOST_20204 , LGALS3_20284 , BCAM_21076 , C1QA_20654 , S100A16_20878 , GAL_20727 , CEACAM21_20548 , GHRHR_20841 , CNTNAP2_20556 , PVALB_21420 , PON2_20088 , CASP1_20854 , GBP4_20845 , OSMR_20356 , IL17RB_20585 , LY75_20580
Infections of the digestive system	Infections	0.687604	0.663024	0.712254	0.0348768	0.0102966	0.0595263	1578	10	yes	ACTN4_20435 , CAMLG_30952 , CRNN_21427 , GAST_31083 , GDF15_20251 , POF1B_30504 , SEL1L_30196 , TFF1_21154 , TP73_30879 , TSHB_20129	0.689962	0.666207	0.713604	0.0372351	0.0134798	0.0608766	1578	10	yes	ACTN4_20435 , ADM_21467 , CRNN_21427 , ECE1_20891 , GDF15_20251 , KRT19_20596 , SMOC1_21461 , TFF1_21154 , TNFRSF10C_20265 , TSHB_20129
Bronchiectasis	Respiratory	0.755249	0.706563	0.808577	0.0331531	-0.0155337	0.0864809	269	5	no	PLA2G2A_20274 , PRR4_30607 , SPINK5_21148 , TG_31359 , WFDC2_21505	0.742567	0.687473	0.798399	0.0204709	-0.0346238	0.076303	269	5	no	IL15RA_20498 , PLA2G2A_20274 , SPINK5_21148 , TFF3_20371 , WFDC2_21505
Primary Malignancy_Kidney and Ureter	Cancers	0.759962	0.681361	0.829382	0.0328987	-0.0457021	0.102318	152	5	no	FLT3LG_20661 , HAVCR1_21422 , KLK1_21499 , LAMP2_21035 , RLN2_30601	0.75747	0.672136	0.830717	0.0304071	-0.054927	0.103654	152	10	no	CLEC4A_20573 , ESM1_20758 , FLT3LG_20661 , HAVCR1_21422 , KLK1_21499 , KLK8_21517 , LAMP2_21035 , PADI2_20467 , TIGAR_20894 , TSPAN1_20078
Stable angina	Cardiovascular	0.747488	0.721755	0.774387	0.0315022	0.00576936	0.0584016	1226	20	yes	MMP12_21439 , PCSK9_20235 , NTproBNP_20125 , LPA_30747 , GALNT5_30295 , CHGA_30403 , APOC1_30749 , ANGPTL3_20407 , HYAL1_20357 , AMBP_21413 , CDH15_21005 , CXCL17_20622 , DCN_20106 , PRR4_30607 , ADAMTSL4_30275 , CCL18_20395 , ISM2_30365 , PRSS8_20763 , SMOC1_21461 , FLT3_21272	0.751346	0.724974	0.777893	0.0353598	0.00898791	0.0619074	1226	20	yes	MMP12_21439 , PCSK9_20235 , NTproBNP_20125 , ANGPTL3_20407 , CXCL17_20622 , CDH15_21005 , PRSS8_20763 , HYAL1_20357 , AMBP_21413 , DCN_20106 , CD300LG_21130 , NEFL_20871 , CCL18_20395 , SMOC1_21461 , VEGFD_20662 , GCG_21263 , CA14_21401 , CALCA_20983 , IGFBP3_20398 , LGALS4_20748
Gastritis and duodenitis	Digestive	0.624855	0.603012	0.646891	0.0308991	0.00905628	0.0529359	2615	20	yes	GAST_31083 , VSIG2_31371 , TFF1_21154 , GDF15_20251 , CXCL17_20622 , CHGA_30403 , IFI30_31505 , CDCP1_20940 , SCT_30951 , COL2A1_30286 , LIPF_30266 , TFF2_20787 , ATP6V1G2_30167 , PLAUR_20764 , LGALS4_20748 , SPON1_20759 , CHRDL2_20223 , HAVCR1_21422 , ANXA10_20886 , LACRT_31367	0.619488	0.597325	0.641381	0.0255327	0.00336966	0.0474257	2615	20	yes	TFF1_21154 , CXCL17_20622 , GDF15_20251 , ANXA10_20886 , TFF2_20787 , CHRDL2_20223 , SPON1_20759 , CDCP1_20940 , SMOC1_21461 , PAEP_20925 , PLA2G15_21473 , ODAM_20793 , LGALS4_20748 , EDAR_20525 , PLAUR_20764 , HAVCR1_21422 , TSHB_20129 , HBEGF_21465 , BRK1_20883 , CTSO_20660
Gout	Musculoskeletal	0.812705	0.782006	0.843596	0.0307375	3.82837e-05	0.0616283	582	10	yes	FOLR3_21485 , GALNT5_30295 , HAVCR1_21422 , IGFBP4_21158 , IL1RAP_21126 , INSL4_31370 , MMP3_21083 , NELL1_21494 , NPL_30329 , TCL1A_20987	0.795381	0.763014	0.827071	0.0134136	-0.0189535	0.0451037	582	10	no	CRIP2_20901 , FOLR3_21485 , HAVCR1_21422 , IGFBP4_21158 , IL12RB1_20486 , IL1RAP_21126 , MMP3_21083 , NELL1_21494 , REN_20201 , TCL1A_20987
Cataract	Eye	0.768435	0.752211	0.784363	0.0304896	0.014266	0.0464178	2845	20	yes	CRYBB2_31081 , EDA2R_21451 , HAVCR1_21422 , GDF15_20251 , ELN_30301 , CDCP1_20940 , NEFL_20871 , GALNT2_21423 , IGDCC4_30402 , MMP12_21439 , CXCL17_20622 , LTBP2_20254 , RLN2_30601 , FGF5_20490 , MEPE_20753 , BCAN_20998 , PODXL2_21487 , CRLF1_20699 , KIT_20370 , DCBLD2_21474	0.737375	0.720232	0.754346	-0.000570788	-0.0177134	0.0164001	2845	20	no	EDA2R_21451 , HAVCR1_21422 , GDF15_20251 , CDCP1_20940 , NEFL_20871 , GALNT2_21423 , CXCL17_20622 , LTBP2_20254 , MMP12_21439 , FGF5_20490 , BCAN_20998 , CRLF1_20699 , MEPE_20753 , PODXL2_21487 , SCARF2_21048 , KIT_20370 , GFAP_21247 , CCDC80_20226 , DCBLD2_21474 , PAEP_20925
Female pelvic inflammatory disease	Infections	0.616498	0.541595	0.690578	0.0301641	-0.0447395	0.104244	171	10	no	ABCA2_30146 , ERCC1_31223 , KLRC1_30855 , MUC16_21378 , NGRN_31115 , ODAM_20793 , PAEP_20925 , POLR2A_30440 , SCGB3A1_30577 , SELPLG_20560	0.644614	0.564622	0.71776	0.0582801	-0.0217129	0.131426	171	5	no	MUC16_21378 , PAEP_20925 , PROK1_20543 , S100A16_20878 , SELPLG_20560
Cholecystitis	Digestive	0.672972	0.638621	0.70698	0.0294834	-0.00486763	0.0634908	684	10	no	BCL2_31454 , CCL19_21030 , CDHR2_21282 , CDHR5_20193 , CLMP_21419 , DKK4_20934 , GUCA2A_21101 , PZP_30730 , RNF168_30506 , SERPINA7_30724	0.681025	0.646646	0.712944	0.037536	0.0031568	0.0694548	684	5	yes	CDHR2_21282 , CDHR5_20193 , CLMP_21419 , DKK4_20934 , GUCA2A_21101
Osteoporosis	Musculoskeletal	0.774774	0.745492	0.802185	0.0294717	0.000189769	0.0568819	1010	10	yes	ADIPOQ_30748 , DMP1_30213 , ELN_30301 , GAST_31083 , GRN_21159 , LACRT_31367 , MMP7_20087 , SERPINA11_20281 , SOST_20204 , SPINK2_30627	0.765384	0.73663	0.792532	0.0200816	-0.008673	0.0472296	1010	20	no	SOST_20204 , TSHB_20129 , MMP7_20087 , DNAJB8_20093 , GRN_21159 , COL9A1_20550 , C2CD2L_20864 , ART3_20346 , SERPINA11_20281 , ENPP5_20736 , PROK1_20543 , CD209_20262 , CD5_21449 , CALB1_21306 , CCN5_21068 , IL4R_20576 , EDA2R_21451 , XG_20259 , SMPD1_21028 , NEFL_20871
Hypertension	Cardiovascular	0.73701	0.725693	0.748906	0.0292348	0.0179176	0.0411307	6038	20	yes	HAVCR1_21422 , ACTA2_20079 , GDF15_20251 , CA14_21401 , MMP7_20087 , NTproBNP_20125 , ADGRG2_20189 , AGER_20756 , ELN_30301 , SUSD5_30650 , ACE2_20105 , IGFBP7_20236 , PODXL2_21487 , CCL21_20686 , FASLG_20665 , PCOLCE_20384 , PRND_31124 , ACE_30696 , SUSD2_21098 , ADAMTSL5_30355	0.736964	0.725228	0.748215	0.0291893	0.0174528	0.0404399	6038	20	yes	HAVCR1_21422 , ACTA2_20079 , GDF15_20251 , CA14_21401 , MMP7_20087 , ADGRG2_20189 , NTproBNP_20125 , AGER_20756 , HSPB6_21408 , IGFBP7_20236 , ACE2_20105 , PCOLCE_20384 , SUSD2_21098 , CCL21_20686 , ADM_21467 , FASLG_20665 , AMBP_21413 , PODXL2_21487 , ANGPTL3_20407 , LTBP2_20254
Multiple valve dz	Cardiovascular	0.765121	0.714054	0.81221	0.0289424	-0.022124	0.0760313	334	5	no	DUSP29_30935 , GBA_30966 , MAGEA3_31331 , NPPB_20049 , NTproBNP_20125	0.77401	0.71911	0.823278	0.037832	-0.017068	0.0870999	334	5	no	CLEC7A_20636 , IGFBP7_20236 , MLN_20541 , NPPB_20049 , NTproBNP_20125
Parkinson’s disease	Neurological	0.769565	0.710945	0.819322	0.0281834	-0.0304368	0.0779396	173	5	no	HNMT_20975 , NEFL_20871 , PEPD_30688 , PGF_20673 , RUVBL1_21211	0.752455	0.68873	0.809192	0.011073	-0.0526524	0.0678094	173	5	no	HNMT_20975 , ITGAV_21416 , NEFL_20871 , PGF_20673 , TNXB_21107
Urinary Tract Infections	Infections	0.713965	0.68744	0.738989	0.0281591	0.00163442	0.0531835	1380	10	yes	CD109_21108 , EGFR_20319 , HAVCR1_21422 , HPGDS_21266 , IL18R1_20652 , ITGA11_20581 , NEFL_20871 , NPTXR_20191 , NTF4_21208 , TFRC_20369	0.710997	0.684093	0.736234	0.0251913	-0.00171244	0.0504281	1380	10	no	AREG_21357 , GDF15_20251 , HAVCR1_21422 , HPGDS_21266 , ITGA11_20581 , LTBP2_20254 , NEFL_20871 , NPTXR_20191 , NTF4_21208 , SIGLEC1_20690
Seborrheic dermatitis	Skin	0.564587	0.518253	0.613409	0.0281173	-0.0182168	0.0769393	421	20	no	IL19_20158 , REG3A_20258 , LRRC37A2_31440 , TNFAIP8_20433 , MLLT1_31211 , MCEE_31033 , IL17F_20456 , IFNL1_20795 , CES3_21340 , IL22_31407 , DDX1_31518 , MELTF_30347 , DEFB4A_DEFB4B_21373 , S100A12_21374 , TPRKB_31234 , HMGCS1_30157 , BTLA_31237 , ARTN_20446 , ADAMTS16_20089 , TPPP2_31274	0.558694	0.504329	0.611476	0.0222241	-0.0321405	0.0750063	421	5	no	DEFB4A_DEFB4B_21373 , IFNL1_20795 , IL19_20158 , REG3A_20258 , S100A12_21374
Asthma	Respiratory	0.639885	0.602855	0.675378	0.0278507	-0.00917872	0.0633436	703	20	no	GAST_31083 , MYOM1_30834 , SCGB1A1_20688 , MEP1B_20168 , PRG2_30381 , ARHGEF5_30871 , MMP10_20687 , CAPS_31126 , RANGAP1_21203 , IL5RA_20601 , CA14_21401 , PAPPA_20421 , COL2A1_30286 , CLC_20126 , SPINK5_21148 , CST6_20293 , SPRR1B_31296 , PRR4_30607 , ENDOU_31498 , RFC4_31376	0.644681	0.605031	0.683628	0.0326465	-0.00700303	0.0715934	703	20	no	MMP10_20687 , CLC_20126 , SCGB1A1_20688 , MEP1B_20168 , PAPPA_20421 , RANGAP1_21203 , CA14_21401 , IL5RA_20601 , SPINK5_21148 , CST6_20293 , ODAM_20793 , ADAMTS8_21502 , TPT1_20476 , CBLN4_21386 , GDNF_20861 , LGALS7_LGALS7B_21406 , TNR_20957 , CPE_21392 , CA6_21096 , PNPT1_20445
Ventricular tachycardia	Cardiovascular	0.789903	0.697524	0.873799	0.0268582	-0.0655213	0.110754	113	5	no	ACP6_21432 , IGDCC4_30402 , NTproBNP_20125 , REN_20201 , XPNPEP2_21508	0.775802	0.683548	0.859846	0.0127566	-0.0794971	0.0968005	113	5	no	ACP6_21432 , CD99_21110 , NTproBNP_20125 , REN_20201 , XPNPEP2_21508
Folate deficiency anaemia	Haematological or immunological	0.79119	0.709738	0.869405	0.0248106	-0.0566412	0.103025	103	5	no	ANGPT2_21463 , ENO3_30209 , GDF15_20251 , HPGDS_21266 , IL17F_20456	0.784501	0.698445	0.864846	0.0181218	-0.0679345	0.0984665	103	10	no	ANGPT2_21463 , AOC3_20389 , BPIFB1_20308 , EGFR_20319 , GGA1_20838 , HPGDS_21266 , IL17F_20456 , IL3RA_20461 , IL6ST_20147 , PRKCQ_20468
Fibromatoses	Musculoskeletal	0.681925	0.632713	0.729499	0.0237407	-0.0254705	0.0713147	367	5	no	ADGRD1_30588 , MPO_21100 , POSTN_30410 , SFRP4_30648 , TP53_21232	0.635409	0.586748	0.685475	-0.022775	-0.0714357	0.0272907	367	5	no	EPHB6_20982 , IL1R1_21116 , MPO_21100 , TSPAN1_20078 , WASF3_20882
Primary Malignancy_Other Organs	Cancers	0.674372	0.631479	0.715117	0.0235734	-0.0193202	0.0643183	510	5	no	CEACAM5_21171 , CLINT1_31182 , FCGR3B_20387 , IL22_31407 , MMP12_21439	0.670515	0.62746	0.713781	0.0197158	-0.0233389	0.0629815	510	10	no	CDH6_20157 , CEACAM5_21171 , FCGR3B_20387 , IL19_20158 , IL1B_20427 , ISLR2_20889 , MMP12_21439 , PLA2G1B_20252 , PROK1_20543 , TFF3_20371
Intervertebral disc disorders	Musculoskeletal	0.604928	0.565107	0.642371	0.0235425	-0.0162781	0.060985	880	10	no	BST2_21029 , CAPS_31126 , CDC123_31242 , CTSB_20276 , DKK4_20934 , DLK1_20295 , MMP12_21439 , NEFL_20871 , SCIN_30857 , WFIKKN1_20939	0.60998	0.569962	0.645439	0.0285941	-0.0114234	0.064053	880	10	no	AGR2_20896 , BST2_21029 , CTSB_20276 , DCN_20106 , DKK4_20934 , DLK1_20295 , MMP12_21439 , NCS1_21458 , NEFL_20871 , WFIKKN1_20939
Osteoarthritis	Musculoskeletal	0.678961	0.661592	0.69663	0.0234679	0.00609931	0.0411371	3696	20	yes	COL9A1_20550 , CRTAC1_20279 , CYTL1_30374 , ELN_30301 , CHGA_30403 , COMP_20405 , PODXL2_21487 , ART3_20346 , TIMD4_20375 , HAVCR1_21422 , KLK14_21407 , FGFBP2_30395 , EFEMP1_20414 , DCN_20106 , CELSR2_30593 , LGALS3_20284 , BOC_20116 , CAPS_31126 , GDF15_20251 , MAMDC4_31342	0.673496	0.655893	0.690286	0.0180033	0.000399666	0.0347926	3696	20	yes	COL9A1_20550 , CRTAC1_20279 , COMP_20405 , PODXL2_21487 , ART3_20346 , HAVCR1_21422 , DCN_20106 , EFEMP1_20414 , KLK14_21407 , BOC_20116 , LGALS3_20284 , TIMD4_20375 , GDF15_20251 , HSPB6_21408 , AGER_20756 , TFF1_21154 , EDA2R_21451 , ENPP5_20736 , NCAN_21055 , PSG1_20916
Abdominal aortic aneurysm	Cardiovascular	0.844486	0.794523	0.89325	0.0233429	-0.0266201	0.072107	173	5	no	CPA2_21060 , CXCL17_20622 , HNF1A_30919 , MMP12_21439 , NCAN_21055	0.845849	0.792159	0.895884	0.024706	-0.0289847	0.074741	173	5	no	CPA2_21060 , CXCL17_20622 , MMP12_21439 , NCAN_21055 , PLAT_20247
Rheumatoid Arthritis	Musculoskeletal	0.658298	0.601878	0.708615	0.0230486	-0.0333711	0.0733656	336	5	no	CCL7_20523 , GHRL_20175 , MSLN_21380 , PDCD1_21396 , S100A12_21374	0.667494	0.608468	0.720462	0.0322443	-0.0267814	0.0852122	336	20	no	GHRL_20175 , OBP2B_20980 , PADI4_20832 , CRTAC1_20279 , PDCD1_21396 , MSLN_21380 , IL17C_20477 , EDIL3_20081 , TNFRSF4_20653 , TSPAN1_20078 , SMAD5_21353 , FES_21207 , XPNPEP2_21508 , PLA2G7_21105 , FCGR2B_21215 , RAB6B_20817 , CD28_21265 , CCL7_20523 , PAM_20291 , PLA2G2A_20274
Anterior and Intermediate Uveitis	Eye	0.557949	0.446876	0.667424	0.0229775	-0.0880961	0.132453	86	5	no	CACNA1C_30840 , CD164L2_30922 , FGF9_31193 , IL5_20472 , SFTPD_20214	0.558869	0.456154	0.667148	0.0238973	-0.0788184	0.132176	86	10	no	CCL18_20395 , CEACAM21_20548 , CEP20_21209 , FABP6_20076 , IL15RA_20498 , IL5_20472 , LILRB4_20429 , LPL_20188 , PDGFRB_20268 , SFTPD_20214
Unstable Angina	Cardiovascular	0.701776	0.647563	0.756754	0.0224363	-0.0317765	0.0774146	293	5	no	CD244_20628 , GDF15_20251 , MMP12_21439 , NPPB_20049 , TGFBI_20417	0.717283	0.665811	0.768307	0.0379439	-0.0135282	0.0889677	293	20	no	NPPB_20049 , PDCD6_20163 , CLPS_21156 , CD244_20628 , TGFBI_20417 , OBP2B_20980 , FGF23_21411 , MMP12_21439 , JUN_20424 , GDF15_20251 , TPPP3_20842 , LILRA2_21152 , CCL21_20686 , SSC4D_20182 , VAMP5_20071 , WFIKKN1_20939 , LDLR_20240 , LIF_20824 , NTproBNP_20125 , NCS1_21458
Allergic and chronic rhinitis	Respiratory	0.569472	0.52	0.615484	0.0223987	-0.0270731	0.0684105	428	5	no	CD3D_30827 , GDNF_20861 , MYH4_30061 , SOX9_30905 , TNFSF10_20611	0.518697	0.472285	0.565611	-0.0283766	-0.0747889	0.018537	428	5	no	CAPG_21431 , GDNF_20861 , LEFTY2_21454 , TFRC_20369 , TNFSF10_20611
Scoliosis	Musculoskeletal	0.682526	0.607558	0.754168	0.022216	-0.0527521	0.0938583	150	5	no	COL9A1_20550 , FOS_31221 , GALNT2_21423 , PFDN2_20892 , TNFRSF17_30589	0.67289	0.590173	0.750364	0.0125803	-0.0701366	0.0900548	150	5	no	COL9A1_20550 , FUCA1_20261 , GALNT2_21423 , KIR2DL3_21196 , PFDN2_20892
Infections of Other or unspecified organs	Infections	0.67423	0.648192	0.700386	0.0218717	-0.00416606	0.0480275	1691	20	no	C7_30766 , HAVCR1_21422 , AGER_20756 , ODAM_20793 , FHIP2A_30187 , LTBP2_20254 , SPESP1_30298 , CEACAM5_21171 , GAST_31083 , PTEN_20794 , ELN_30301 , ELAVL4_30854 , CAPN3_31384 , FAM171A2_31005 , GDF15_20251 , C1QL2_30515 , MEPE_20753 , GAL_20727 , REN_20201 , CA14_21401	0.671799	0.645081	0.697934	0.0194408	-0.00727717	0.0455759	1691	20	no	HAVCR1_21422 , AGER_20756 , LTBP2_20254 , GDF15_20251 , ODAM_20793 , GAL_20727 , IGFBP7_20236 , MEPE_20753 , CEACAM5_21171 , PTEN_20794 , LYPD1_20821 , NEFL_20871 , REN_20201 , LGALS4_20748 , MLN_20541 , CA14_21401 , CCDC80_20226 , HPGDS_21266 , BCAN_20998 , DCBLD2_21474
Fracture of hip	Musculoskeletal	0.744089	0.699196	0.789627	0.0215749	-0.0233181	0.0671123	264	5	no	CDHR5_20193 , COL9A1_20550 , EDA2R_21451 , ENDOU_31498 , NT5C1A_31102	0.761626	0.716408	0.807134	0.039111	-0.00610643	0.0846197	264	10	no	BCAN_20998 , CDHR5_20193 , COL9A1_20550 , CRH_21257 , EGFR_20319 , GDF15_20251 , MEPE_20753 , OSMR_20356 , TDGF1_20816 , TIMP4_21147
Peripheral arterial disease	Cardiovascular	0.811326	0.773631	0.846164	0.020999	-0.0166964	0.0558363	384	10	no	ALPP_21383 , DPP4_20406 , DTX2_30882 , KIR2DL2_31431 , LMNB2_31109 , MEP1B_20168 , MMP12_21439 , NTproBNP_20125 , ODAM_20793 , TNR_20957	0.82232	0.788824	0.853126	0.0319927	-0.00150338	0.0627981	384	10	no	ALPP_21383 , DPP4_20406 , EDA2R_21451 , IGFBP7_20236 , MEP1B_20168 , MMP12_21439 , NPPB_20049 , NTproBNP_20125 , ODAM_20793 , TNR_20957
Viral diseases	Infections	0.655461	0.614998	0.698723	0.0209171	-0.019546	0.0641796	565	10	no	B4GAT1_21127 , C7_30766 , CDHR5_20193 , HAVCR1_21422 , LAMP3_20638 , MORF4L2_31160 , PSMC3_31200 , PTN_20083 , TYRP1_30517 , WFIKKN1_20939	0.641531	0.601287	0.685165	0.00698691	-0.0332566	0.0506208	565	5	no	CDHR5_20193 , HAVCR1_21422 , PSRC1_21169 , TNFRSF10B_20981 , WFIKKN1_20939
Infection of liver	Infections	0.653813	0.548438	0.758056	0.0206223	-0.0847532	0.124866	94	10	no	DEFB116_30823 , DPEP1_20897 , GRN_21159 , IL18RAP_20900 , LAG3_21315 , MORN4_31217 , PSPN_20511 , RAB3GAP1_30829 , SOX2_30981 , VSIG2_31371	0.658808	0.543513	0.788344	0.0256176	-0.0896781	0.155153	94	5	no	DPEP1_20897 , GRN_21159 , LAG3_21315 , PDCD6_20163 , PSPN_20511
Benign neoplasm of colon, rectum, anus and anal canal	Benign neoplasm or Carcinoma in situ	0.645867	0.626075	0.666845	0.0201397	0.000347361	0.0411173	2710	5	yes	DBH_30703 , ENPP2_20288 , GAST_31083 , INSL5_31448 , REG4_20784	0.637419	0.616128	0.65743	0.0116916	-0.0095999	0.0317022	2710	10	no	ASGR1_20990 , CNTN1_20307 , ENPP2_20288 , ENPP7_20689 , GDF15_20251 , LRRN1_20438 , PRSS8_20763 , REG4_20784 , TCL1B_20058 , TFF2_20787
Benign neoplasm and polyp of uterus	Benign neoplasm or Carcinoma in situ	0.574285	0.518619	0.63153	0.0201361	-0.0355291	0.0773816	365	5	no	FGF23_21411 , KLK4_21391 , OMP_30835 , PAEP_20925 , TSPAN1_20078	0.575927	0.519187	0.635391	0.0217787	-0.0349612	0.0812427	365	5	no	FGF23_21411 , KLK4_21391 , PAEP_20925 , RAB6A_20608 , TSPAN1_20078
Oesophagitis and oesophageal ulcer	Digestive	0.602316	0.574185	0.630131	0.0194591	-0.00867152	0.0472747	1449	10	no	CALCB_31100 , F9_20349 , FUT3_FUT5_21013 , LAMA1_30057 , MAGEA3_31331 , MEP1B_20168 , MLN_20541 , NUDT15_30102 , OCLN_31069 , PGA4_30699	0.60572	0.578648	0.631986	0.0228631	-0.00420837	0.049129	1449	20	no	F9_20349 , FUT3_FUT5_21013 , MEP1B_20168 , TNC_20359 , CXCL17_20622 , TNFRSF10B_20981 , SLAMF8_21214 , MLN_20541 , DNER_20712 , ENPP5_20736 , ANGPT2_21463 , BSG_20626 , GDF15_20251 , REN_20201 , WASF3_20882 , TNFRSF9_20985 , XPNPEP2_21508 , FASLG_20665 , PXN_20822 , ENPP2_20288
Actinic keratosis	Skin	0.706706	0.672819	0.739965	0.0193631	-0.0145241	0.0526225	875	10	no	CLUL1_20198 , CXCL14_20458 , GPR101_30819 , GPR37_20095 , ICOSLG_21351 , KIT_20370 , LYPD1_20821 , NRTN_20465 , RNF149_30235 , SPINK6_21450	0.7128	0.677615	0.744774	0.0254573	-0.00972735	0.0574314	875	20	no	CXCL14_20458 , LYPD1_20821 , ICOSLG_21351 , NRTN_20465 , SPINK6_21450 , KIT_20370 , NCLN_20448 , GPR37_20095 , CLUL1_20198 , SCARF2_21048 , CD28_21265 , CLEC4A_20573 , AOC3_20389 , IL1RAP_21126 , WIF1_21464 , CR2_20393 , ACVRL1_20999 , EDA2R_21451 , CCL27_20121 , WFDC12_21462
Secondary Malignancy_Pleura	Cancers	0.697611	0.628417	0.765002	0.019268	-0.0499257	0.0866591	119	10	no	CLSTN2_20664 , CNGB3_30805 , FCGR3B_20387 , GUCY2C_31318 , NCAM1_20354 , SCGB3A1_30577 , SEZ6L2_21289 , SLITRK1_30510 , TIGIT_31320 , TNR_20957	0.674196	0.584879	0.757375	-0.00414733	-0.093464	0.0790322	119	5	no	AREG_21357 , CLSTN2_20664 , FCGR3B_20387 , SEZ6L2_21289 , TNR_20957
Primary Malignancy_Ovarian	Cancers	0.586327	0.483989	0.684382	0.0182652	-0.0840729	0.11632	107	10	no	ALPP_21383 , CDH3_21008 , CLIC5_30890 , CTSV_21405 , DDX53_30944 , GALNT5_30295 , HCG22_30088 , LRG1_30751 , NEFL_20871 , PCDH7_31456	0.615676	0.528337	0.704555	0.0476144	-0.039725	0.136493	107	5	no	ALPP_21383 , CDH3_21008 , DDR1_21009 , MAPK9_20557 , NEFL_20871
Spinal stenosis	Musculoskeletal	0.704211	0.663327	0.743162	0.0177856	-0.0230983	0.0567368	532	5	no	CDCP1_20940 , CYTL1_30374 , DCN_20106 , DLK1_20295 , NEFL_20871	0.70864	0.667792	0.746991	0.0222151	-0.0186328	0.0605656	532	5	no	CDCP1_20940 , DCN_20106 , DLK1_20295 , HSPB6_21408 , NEFL_20871
Female genital prolapse	Genitourinary	0.622095	0.587452	0.661327	0.0174584	-0.0171846	0.05669	760	5	no	HLA_A_31048 , MYOC_21121 , PON1_30704 , PSPN_20511 , SPRR3_31131	0.630243	0.597458	0.665638	0.025606	-0.00717895	0.0610015	760	5	no	DCBLD2_21474 , MATN2_20767 , MYOC_21121 , OBP2B_20980 , PSPN_20511
Spondylosis	Musculoskeletal	0.661695	0.631386	0.691129	0.0174578	-0.0128511	0.0468921	1127	5	no	CA14_21401 , COL9A1_20550 , DCBLD2_21474 , DCN_20106 , GDF15_20251	0.661073	0.631248	0.690651	0.016836	-0.0129891	0.0464142	1127	10	no	CA14_21401 , CCL25_20674 , COL9A1_20550 , CTSD_20358 , DCBLD2_21474 , DCN_20106 , GDF15_20251 , IL15_20562 , REN_20201 , TNR_20957
Gastro-oesophageal reflux disease	Digestive	0.593562	0.570621	0.618188	0.0174542	-0.00548718	0.0420794	2393	5	no	ADAMTS8_21502 , CHGA_30403 , GAST_31083 , INHBC_21093 , PGA4_30699	0.579044	0.556506	0.600287	0.00293553	-0.0196019	0.0241786	2393	20	no	ADAMTS8_21502 , INHBC_21093 , TGFBI_20417 , LGALS3_20284 , SMOC1_21461 , FASLG_20665 , MMP10_20687 , CD177_21119 , CDH17_20134 , CA6_21096 , CRTAC1_20279 , MYOC_21121 , TREM2_20731 , GGH_20416 , NTF3_20591 , KLK4_21391 , CBLIF_20179 , CDH3_21008 , BSG_20626 , CDCP1_20940
Rheumatic valve dz	Cardiovascular	0.744993	0.64775	0.82945	0.0170562	-0.0801861	0.101513	117	10	no	ACE2_20105 , ANGPT2_21463 , CCL2_21004 , FES_21207 , FGF23_21411 , H2AP_31232 , IGF2BP3_30112 , MMP1_20672 , NTproBNP_20125 , UGDH_30081	0.760926	0.669605	0.84096	0.0329898	-0.0583316	0.113024	117	5	no	ANGPT2_21463 , CCL2_21004 , FGF23_21411 , NPPB_20049 , NTproBNP_20125
Schizophrenia, schizotypal and delusional disorders	Psychiatric	0.635151	0.519863	0.742893	0.016878	-0.0984105	0.12462	92	5	no	IL6_21276 , ITGA11_20581 , OGT_31300 , SCGB3A2_20723 , SFTPD_20214	0.68364	0.576717	0.780357	0.0653665	-0.0415562	0.162083	92	20	no	SFTPD_20214 , ITGA11_20581 , LAP3_20436 , IL17F_20456 , SLAMF1_20496 , PROK1_20543 , SCGB3A2_20723 , PFDN2_20892 , MRPL46_20858 , CXCL1_20762 , NDRG1_20792 , MICB_MICA_20593 , JUN_20424 , IL6_21276 , CASP10_20893 , PDP1_21176 , PEAR1_20257 , PLA2G10_21002 , SLAMF6_21254 , MFAP3_20057
Cholelithiasis	Digestive	0.674696	0.646939	0.703196	0.0168557	-0.0109011	0.0453563	1163	10	no	ADAMTS15_21275 , AMOT_30572 , CDHR2_21282 , DNER_20712 , GPKOW_20890 , HEPH_30337 , NT5C1A_31102 , PLAT_20247 , SOD2_21114 , VMO1_21381	0.670494	0.641092	0.699818	0.0126536	-0.0167482	0.041978	1163	5	no	ADAMTS15_21275 , CDHR2_21282 , CPM_21054 , DNER_20712 , PLAT_20247
Coronary heart disease not otherwise specified	Cardiovascular	0.758384	0.736583	0.779244	0.0165603	-0.00524005	0.0374201	1911	20	no	MMP12_21439 , NTproBNP_20125 , CDCP1_20940 , HAVCR1_21422 , NPPB_20049 , GDF15_20251 , IGFBP3_20398 , LPA_30747 , CCL18_20395 , DSG4_21325 , EDA2R_21451 , SERPINA6_30743 , NPL_30329 , PCSK9_20235 , VWC2_20936 , GAST_31083 , PLAT_20247 , CXCL17_20622 , VTCN1_21164 , CDH15_21005	0.757314	0.735464	0.778442	0.0154903	-0.00635956	0.0366181	1911	20	no	MMP12_21439 , NTproBNP_20125 , CDCP1_20940 , HAVCR1_21422 , NPPB_20049 , GDF15_20251 , IGFBP3_20398 , DSG4_21325 , CCL18_20395 , EDA2R_21451 , PCSK9_20235 , VWC2_20936 , CDH15_21005 , LEFTY2_21454 , PHOSPHO1_20922 , IGFBP7_20236 , FABP4_20245 , PLAT_20247 , CXCL17_20622 , CKAP4_20617
Spondylolisthesis	Musculoskeletal	0.69816	0.632672	0.757902	0.0160673	-0.0494207	0.0758098	184	5	no	COL9A1_20550 , DCN_20106 , NPPC_20568 , PDGFC_21183 , TIMD4_20375	0.707309	0.648877	0.760732	0.0252162	-0.0332151	0.0786396	184	20	no	DCN_20106 , COL9A1_20550 , IL17RA_21089 , AGR2_20896 , TIMD4_20375 , PDGFC_21183 , C2CD2L_20864 , SLAMF1_20496 , NPPC_20568 , MEPE_20753 , SCGB3A2_20723 , FLT1_21301 , ADAMTS8_21502 , PPY_21516 , CD70_20599 , CCN3_20299 , HK2_20065 , RAB6A_20608 , PCDH1_20614 , NELL2_20706
Septicaemia	Infections	0.710721	0.676521	0.743839	0.0157965	-0.0184033	0.0489143	789	5	no	BCL2_31454 , HAVCR1_21422 , SLC16A1_20799 , TCN1_30687 , TNR_20957	0.716918	0.685013	0.748463	0.0219931	-0.00991154	0.0535382	789	10	no	CLEC4C_20547 , GALNT10_21371 , GDF15_20251 , HAVCR1_21422 , IL20RA_20422 , MEPE_20753 , ODAM_20793 , PDCD1_21396 , SLC16A1_20799 , TNR_20957
Infection of skin and subcutaneous tissues	Infections	0.678689	0.645852	0.710802	0.0150279	-0.0178093	0.0471415	982	20	no	CST1_30581 , CD101_31480 , MATN2_20767 , GCG_21263 , CD1C_21483 , MCEE_31033 , NCAN_21055 , CCND2_31316 , IFNAR1_31491 , RNF168_30506 , MAPT_20830 , C1RL_30721 , THBS4_20368 , PAPPA_20421 , TMPRSS5_20947 , RGMA_21065 , ABO_30675 , CRYGD_31144 , ANXA5_20810 , HPGDS_21266	0.69398	0.661628	0.727071	0.0303187	-0.0020326	0.0634103	982	20	no	GCG_21263 , MATN2_20767 , CD1C_21483 , NCAN_21055 , KLK14_21407 , PAPPA_20421 , HPGDS_21266 , RGMA_21065 , IL15_20562 , MAPT_20830 , MMP8_21019 , TMPRSS5_20947 , THBS4_20368 , KLK4_21391 , SUSD2_21098 , ANXA5_20810 , MZB1_20732 , PGLYRP1_20338 , MEPE_20753 , COPE_20797
Primary Malignancy_Bladder	Cancers	0.728184	0.667986	0.791653	0.0146661	-0.0455316	0.0781346	198	5	no	CRISP3_30715 , GDF15_20251 , HIF1A_30425 , LPO_20963 , TSPAN1_20078	0.71561	0.652253	0.775511	0.00209235	-0.0612653	0.0619928	198	20	no	TSPAN1_20078 , ROBO1_20734 , HAVCR1_21422 , CXCL14_20458 , COPE_20797 , TYRO3_20161 , GDF15_20251 , CCL15_20328 , CLSPN_20831 , LPO_20963 , ATP5PO_20811 , OXT_21047 , TMPRSS15_21364 , TNFRSF10A_20967 , KLK14_21407 , CCL22_20765 , LY9_20670 , KIR2DL3_21196 , PIGR_21102 , SFTPD_20214
Diaphragmatic hernia	Digestive	0.608182	0.585156	0.631655	0.0145858	-0.00843959	0.0380597	2206	10	no	CD70_20599 , CHGA_30403 , CTNNA1_30800 , CTSO_20660 , GAST_31083 , GDF15_20251 , INHBC_21093 , ITPA_30082 , MEPE_20753 , POMC_30282	0.600451	0.577303	0.623062	0.0068552	-0.0162928	0.0294662	2206	20	no	GDF15_20251 , CD70_20599 , CTSO_20660 , ADM_21467 , INHBC_21093 , AREG_21357 , KLK13_21291 , CXCL17_20622 , ITGB7_21393 , MEPE_20753 , WFDC2_21505 , LAIR1_20737 , HAVCR1_21422 , CA9_21417 , DNER_20712 , IL1RL1_20250 , CHRDL2_20223 , ANGPT2_21463 , ODAM_20793 , CDCP1_20940
Secondary Malignancy_Brain, Other CNS and Intracranial	Cancers	0.62988	0.546636	0.717815	0.0143977	-0.0688465	0.102333	135	5	no	C8B_30719 , CA14_21401 , CEACAM5_21171 , KLK15_31427 , WFDC2_21505	0.603282	0.515968	0.701567	-0.0122001	-0.0995145	0.0860854	135	10	no	ACP6_21432 , C19orf12_20804 , CA14_21401 , CEACAM5_21171 , COL4A1_20208 , FCN2_20382 , IL1A_20488 , IL1RAP_21126 , PVR_21011 , WFDC2_21505
Secondary malignancy_Liver and intrahepatic bile duct	Cancers	0.689105	0.64506	0.728276	0.0142056	-0.0298396	0.0533761	452	5	no	CCL4_20695 , CEP290_31287 , GDF15_20251 , SPP1_20322 , TSPAN1_20078	0.67817	0.632616	0.716855	0.00327031	-0.0422839	0.0419547	452	5	no	CCL4_20695 , GDF15_20251 , GDNF_20861 , SPP1_20322 , TSPAN1_20078
Primary Malignancy_Lung and trachea	Cancers	0.842398	0.797618	0.886194	0.0135506	-0.0312295	0.0573466	315	5	no	CEACAM5_21171 , CXCL17_20622 , GDF15_20251 , RAP1A_30452 , TNR_20957	0.847882	0.805431	0.887056	0.019035	-0.0234162	0.0582088	315	10	no	CEACAM5_21171 , CXCL17_20622 , EPO_20522 , GDF15_20251 , ITIH3_20352 , LTBP2_20254 , SCGB1A1_20688 , SPARCL1_20361 , TNFRSF10B_20981 , TNR_20957
Retinal vascular occlusions	Eye	0.717493	0.65454	0.777801	0.0129233	-0.0500289	0.0732313	121	20	no	MAG_30967 , AKR1C4_20062 , TCN1_30687 , ARHGAP5_31190 , CEACAM20_31308 , AGER_20756 , CCL24_20772 , AGBL2_30793 , PDRG1_30912 , SSC5D_20351 , RAC3_30958 , FDX2_30147 , NINJ1_21167 , ACTA2_20079 , NPTX1_21074 , GFAP_21247 , S100G_31051 , TNFRSF17_30589 , CREB3_31188 , KIR2DL3_21196	0.696167	0.61737	0.771192	-0.00840251	-0.0871997	0.066623	121	10	no	ACTA2_20079 , AGER_20756 , AKR1C4_20062 , CXCL17_20622 , MMP10_20687 , NELL1_21494 , NINJ1_21167 , PIK3AP1_20587 , PTK7_20880 , REN_20201
Fracture of wrist	Musculoskeletal	0.715326	0.670143	0.759236	0.0128512	-0.0323314	0.0567618	432	5	no	CUZD1_30914 , DMP1_30213 , FSHB_30233 , LRG1_30751 , STC2_21157	0.707634	0.666644	0.749251	0.00516002	-0.0358303	0.0467764	432	20	no	MMP3_21083 , CGA_21069 , ANGPTL3_20407 , STC2_21157 , GH1_20220 , PROK1_20543 , ACTN4_20435 , MUC16_21378 , WFIKKN1_20939 , CCL22_20765 , CNTN3_21092 , GLT8D2_20825 , LRP1_21293 , CDHR2_21282 , CCN5_21068 , LGALS9_20781 , CRISP2_21456 , IL5RA_20601 , PSPN_20511 , FLT3_21272
Secondary Malignancy_Lung	Cancers	0.68975	0.63838	0.742245	0.0123141	-0.0390559	0.0648099	330	5	no	GDF15_20251 , MMP12_21439 , PDRG1_30912 , RNASE3_20203 , TNFRSF10B_20981	0.699716	0.648031	0.749739	0.0222802	-0.0294045	0.0723038	330	5	no	CCL15_20328 , GDF15_20251 , KLK4_21391 , RNASE3_20203 , TNFRSF10B_20981
Tinnitus	Ear	0.517002	0.469088	0.569491	0.0108823	-0.0370323	0.0633707	341	5	no	COX6B1_30317 , DDX4_30431 , ITGAX_31325 , MTPN_20080 , MZB1_20732	0.55512	0.498746	0.605096	0.0490004	-0.00737367	0.0989762	341	5	no	CD6_20649 , GHRL_20175 , MTPN_20080 , MZB1_20732 , TNFAIP8_20433
Abdominal Hernia	Digestive	0.738029	0.715172	0.759298	0.010827	-0.0120301	0.0320967	1604	20	no	LEP_20187 , KLK3_30364 , NPTX2_30390 , PROK1_20543 , CCL18_20395 , SCGB3A1_30577 , KIAA1549_31307 , CTSV_21405 , ACRV1_30513 , PSPN_20511 , CD248_30394 , FRZB_20968 , DEFB104A_DEFB104B_30849 , BCAN_20998 , SPOCK1_20924 , FABP4_20245 , NCAN_21055 , PTPRR_31099 , LRTM2_31020 , MYOM3_30633	0.741229	0.719411	0.761756	0.0140272	-0.00779091	0.0345541	1604	20	no	LEP_20187 , MB_20263 , PROK1_20543 , PSPN_20511 , XG_20259 , CTSV_21405 , ACE2_20105 , CCL18_20395 , FABP4_20245 , BCAN_20998 , SPOCK1_20924 , NCAN_21055 , CD99_21110 , TSPAN1_20078 , FRZB_20968 , MSMB_20275 , CXCL14_20458 , ROBO2_21007 , CXCL16_20282 , THBD_20231
Primary Malignancy_Oro-pharyngeal	Cancers	0.67838	0.580286	0.774042	0.0105266	-0.087567	0.106188	90	5	no	ARNT_20432 , CLGN_30957 , LRIG1_21429 , PFDN4_31212 , SUMF1_30486	0.597284	0.482428	0.718856	-0.0705699	-0.185425	0.0510022	90	5	no	ARNT_20432 , ICAM4_20578 , LRIG1_21429 , PIGR_21102 , RAB6B_20817
Enthesopathies & synovial disorders	Musculoskeletal	0.524287	0.502185	0.545274	0.0101517	-0.0119506	0.0311379	2744	10	no	ANGPTL1_20211 , CDHR5_20193 , CHGA_30403 , CRTAC1_20279 , CRYGD_31144 , DEFB118_30858 , DLGAP5_30976 , MRPL28_31023 , SKAP1_20906 , SLC51B_30107	0.516168	0.494141	0.537996	0.00203232	-0.0199943	0.0238599	2744	10	no	ANGPTL1_20211 , CD8A_21018 , CDHR5_20193 , CRTAC1_20279 , MFAP3_20057 , MUC16_21378 , SKAP1_20906 , TFPI_20388 , TPSAB1_20642 , WIF1_21464
Alcohol Problems	Psychiatric	0.721563	0.69087	0.750892	0.00936751	-0.0213253	0.0386975	1032	5	no	C4BPB_21481 , CD99L2_21122 , CDHR5_20193 , CLEC3B_30756 , FGF21_21402	0.722783	0.693328	0.751184	0.0105884	-0.0188672	0.0389887	1032	20	no	CDHR5_20193 , C4BPB_21481 , EDIL3_20081 , CD99L2_21122 , FGF21_21402 , PRL_21033 , MMP3_21083 , ALCAM_20273 , IDS_20619 , ADCYAP1R1_21188 , ICOSLG_21351 , CLSTN1_20874 , BTN3A2_20540 , QPCT_20320 , MEGF9_20285 , ERBB2_21520 , PREB_20439 , OXT_21047 , SMPDL3A_20676 , ITM2A_20504
Neuromuscular dysfunction of bladder	Genitourinary	0.602315	0.533453	0.670912	0.00891661	-0.059946	0.0775136	203	5	no	ABCA2_30146 , CALB1_21306 , FASLG_20665 , IL2RG_31361 , PROCR_30149	0.567321	0.491914	0.643109	-0.0260777	-0.101485	0.0497104	203	5	no	CALB1_21306 , EPO_20522 , FASLG_20665 , FCAR_20564 , KIRREL2_20873
Right bundle branch block	Cardiovascular	0.733332	0.678086	0.781711	0.00887366	-0.0463732	0.0572521	288	5	no	ANGPTL7_21412 , CSPG4_30397 , KLK4_21391 , LRRN1_20438 , PON2_20088	0.732444	0.679507	0.783144	0.00798523	-0.0449515	0.0586849	288	5	no	ADGRG2_20189 , GH2_21168 , LRRN1_20438 , NFASC_20634 , PON2_20088
Primary Malignancy_Uterine	Cancers	0.65184	0.537574	0.756774	0.00856425	-0.105701	0.113499	111	5	no	CHRDL2_20223 , CLSPN_20831 , INSL3_31129 , KLK4_21391 , SLC9A3R2_31445	0.688545	0.572982	0.783181	0.0452699	-0.0702935	0.139905	111	5	no	ADGRB3_20974 , CHRDL2_20223 , CLSPN_20831 , KLK4_21391 , PDGFC_21183
Pneumothorax	Respiratory	0.735755	0.645206	0.816654	0.00789685	-0.0826523	0.0887957	110	10	no	CBLN1_30851 , HPGDS_21266 , MAMDC2_30309 , NFKB2_31258 , ODAM_20793 , PDCL2_31168 , PLA2G2A_20274 , PRELP_20766 , RET_21346 , SUSD2_21098	0.728332	0.63778	0.811438	0.000473213	-0.0900784	0.0835796	110	10	no	CCL15_20328 , HPGDS_21266 , IL18RAP_20900 , MSLN_21380 , ODAM_20793 , PLA2G2A_20274 , PRELP_20766 , RET_21346 , SUSD2_21098 , TNFRSF12A_21482
Urolithiasis	Genitourinary	0.639911	0.593202	0.688904	0.00760684	-0.0391018	0.0565998	412	5	no	ADGRG1_21294 , APOBR_30246 , LPCAT2_21290 , MMP7_20087 , S100G_31051	0.631714	0.584521	0.673899	-0.00059051	-0.0477829	0.0415944	412	10	no	ADGRG1_21294 , DDR1_21009 , DPP4_20406 , FCGR2A_20391 , LPCAT2_21290 , METAP1_20815 , MMP7_20087 , SELPLG_20560 , SPP1_20322 , TIMP4_21147
Primary Malignancy_Other Skin and subcutaneous tissue	Cancers	0.689628	0.6653	0.71293	0.00757163	-0.0167565	0.0308735	1726	20	no	CXCL14_20458 , ELN_30301 , SCARF2_21048 , FUT3_FUT5_21013 , CDON_20754 , FABP9_20501 , RET_21346 , LECT2_30320 , CD109_21108 , SUSD5_30650 , PSAPL1_31473 , PGF_20673 , BOC_20116 , SPINK6_21450 , AGRP_20658 , GIP_30288 , CCDC80_20226 , LRRC37A2_31440 , CR2_20393 , LMOD1_30212	0.690138	0.666954	0.712962	0.00808168	-0.0151017	0.0309062	1726	10	no	AGRP_20658 , CD109_21108 , CDON_20754 , CXCL14_20458 , FABP9_20501 , FUT3_FUT5_21013 , PGF_20673 , RET_21346 , SCARF2_21048 , SPINK6_21450
Diverticular disease of intestine	Digestive	0.653245	0.636193	0.671462	0.00746086	-0.00959087	0.025678	3262	20	no	INSL5_31448 , IGDCC4_30402 , ELN_30301 , GAST_31083 , CXCL9_20675 , APOA2_30686 , SERPIND1_30767 , NTF4_21208 , NCS1_21458 , HEPH_30337 , NT5C1A_31102 , ADAMTS16_20089 , CA14_21401 , CDCP1_20940 , CHRDL2_20223 , TFF1_21154 , LRRN1_20438 , EFHD1_31044 , CAPS_31126 , MSLN_21380	0.651191	0.633497	0.669163	0.00540732	-0.0122868	0.0233789	3262	10	no	CA14_21401 , CNTN1_20307 , CXCL9_20675 , FURIN_21514 , HSPB6_21408 , LRRN1_20438 , NCS1_21458 , NTF4_21208 , RET_21346 , TFF1_21154
Anorectal prolapse	Digestive	0.678311	0.570187	0.779494	0.00695246	-0.101173	0.108135	90	20	no	SPINK5_21148 , IGFL4_30500 , DEFB116_30823 , NTproBNP_20125 , MSLNL_30939 , CLEC5A_20165 , BTNL10_31196 , TXNL1_30872 , TPPP3_20842 , GAD2_30449 , GAL_20727 , CSF2RA_20915 , KIRREL2_20873 , OGT_31300 , PCDH9_31516 , SCP2_21161 , AMIGO1_30881 , IGLON5_31169 , PFDN2_20892 , MLLT1_31211	0.728403	0.626971	0.816693	0.0570443	-0.0443876	0.145334	90	5	no	CLEC5A_20165 , CSF2RA_20915 , SCP2_21161 , SPINK5_21148 , TPPP3_20842
Peptic ulcer disease	Digestive	0.681939	0.64153	0.722124	0.00645587	-0.0339538	0.0466403	549	5	no	GAST_31083 , GSTP1_20876 , LTBP3_21191 , MEPE_20753 , PMS1_30943	0.679666	0.639579	0.718647	0.00418263	-0.0359048	0.0431639	549	5	no	CLEC4G_20590 , GSTP1_20876 , LTBP3_21191 , MEPE_20753 , TNFRSF10A_20967
Obstructive and reflux uropathy	Genitourinary	0.632314	0.576573	0.687989	0.0062409	-0.0495001	0.0619156	314	5	no	CYTH3_31208 , IL10RA_20420 , KLK3_30364 , OMP_30835 , SPP1_20322	0.635709	0.577712	0.690801	0.00963521	-0.0483616	0.0647271	314	10	no	ANGPTL4_20703 , APOM_20374 , B4GAT1_21127 , CCL24_20772 , FASLG_20665 , GP2_20090 , HAVCR1_21422 , IL10RA_20420 , PRSS8_20763 , SPP1_20322
Endometriosis	Genitourinary	0.72845	0.636907	0.811457	0.00612054	-0.0854231	0.089127	114	5	no	FGL1_30702 , GFRAL_31091 , PAEP_20925 , SEZ6L2_21289 , SIGLEC9_21390	0.721428	0.632066	0.804262	-0.000901464	-0.0902638	0.0819324	114	5	no	CBLIF_20179 , PAEP_20925 , PM20D1_20149 , RSPO1_20938 , SEZ6L2_21289
Macular degeneration	Eye	0.729214	0.689822	0.766719	0.00481955	-0.0345723	0.0423247	405	5	no	CD70_20599 , CST7_20704 , KLK4_21391 , LRRN1_20438 , NRP1_20390	0.731022	0.692443	0.767495	0.00662746	-0.0319509	0.0431007	405	5	no	CD70_20599 , KLK4_21391 , LRRN1_20438 , NRP1_20390 , TNXB_21107
Atrioventricular block, second degree	Cardiovascular	0.709022	0.595309	0.812731	0.00444005	-0.109272	0.108149	93	5	no	CCDC28A_30973 , DSG4_21325 , EDA2R_21451 , IL5RA_20601 , NCAN_21055	0.715156	0.627266	0.80173	0.0105745	-0.0773162	0.0971485	93	10	no	CALCA_20983 , CRNN_21427 , DSG4_21325 , EDA2R_21451 , FABP9_20501 , ICAM2_20248 , ICAM5_20145 , IL5RA_20601 , LAG3_21315 , NCAN_21055
Depression	Psychiatric	0.634367	0.599625	0.668639	0.00362029	-0.0311218	0.0378921	853	20	no	FZD8_30818 , VTCN1_21164 , CHGB_21038 , TCN1_30687 , TNR_20957 , UGDH_30081 , CAMKK1_21182 , CST5_20995 , CCL21_20686 , CNTN5_21006 , GAST_31083 , TRIM26_31207 , PRSS53_31093 , PADI2_20467 , IMPG1_30814 , SIT1_20462 , ADAMTS8_21502 , IGLON5_31169 , SUMF1_30486 , IL10_20431	0.634068	0.600934	0.668127	0.0033215	-0.0298135	0.0373805	853	20	no	CHGB_21038 , VTCN1_21164 , CNTN5_21006 , SIT1_20462 , ADAMTS8_21502 , CAMKK1_21182 , TNR_20957 , CCL21_20686 , ITGAV_21416 , DGKZ_20466 , PADI2_20467 , RGMA_21065 , LRRN1_20438 , CD207_21298 , DCN_20106 , CST5_20995 , CCL17_20745 , CA4_20241 , IL10_20431 , GDF15_20251
Delirium, not induced by alcohol and other psychoactive substances	Psychiatric	0.828511	0.78657	0.867298	0.00273545	-0.0392054	0.0415224	227	5	no	C7_30766 , DTX2_30882 , HAVCR1_21422 , NEFL_20871 , SORBS1_30978	0.838377	0.793929	0.877106	0.0126018	-0.0318462	0.0513301	227	5	no	GFAP_21247 , HAVCR1_21422 , IL22RA1_20449 , MEPE_20753 , NEFL_20871
Venous thromboembolic disease	Cardiovascular	0.673107	0.621053	0.722782	0.00273465	-0.0493186	0.0524099	323	10	no	ADM_21467 , CCL23_20693 , CD302_21328 , DGCR6_30859 , H2AP_31232 , IL36A_30472 , MRPL24_30178 , SHH_30516 , SIGLEC5_21082 , TNFRSF10A_20967	0.682772	0.636276	0.72571	0.0124001	-0.034096	0.0553374	323	5	no	ADM_21467 , CCL23_20693 , CD302_21328 , SIGLEC5_21082 , TNFRSF10A_20967
Alcoholic liver disease	Digestive	0.863037	0.786226	0.930938	0.00263664	-0.0741744	0.070537	103	5	no	COL9A1_20550 , GGT1_21075 , GGT5_20909 , LIFR_20606 , PVR_21011	0.87685	0.815242	0.934327	0.0164494	-0.0451588	0.0739267	103	20	no	CXCL12_20464 , COL9A1_20550 , GGT5_20909 , ASGR1_20990 , TMPRSS5_20947 , SSB_20818 , CNTN1_20307 , SCP2_21161 , EIF5A_20423 , TSHB_20129 , PVR_21011 , LIFR_20606 , GGT1_21075 , OBP2B_20980 , CD177_21119 , IL1RL2_20487 , PIGR_21102 , SLC16A1_20799 , FOSB_20791 , RAB6B_20817
Myocardial infarction	Cardiovascular	0.684231	0.628055	0.74381	0.00154003	-0.0546357	0.0611196	278	5	no	CRIP2_20901 , EIF5A_20423 , GABRA4_30803 , MMP12_21439 , RTKN2_30049	0.684962	0.629108	0.744925	0.00227156	-0.0535828	0.0622347	278	10	no	CNTN2_21426 , CRIP2_20901 , EIF5A_20423 , KAZALD1_21339 , LHB_21248 , MMP12_21439 , PLA2G7_21105 , SIGLEC1_20690 , THBS4_20368 , TP53INP1_20120
Retinal detachments and breaks	Eye	0.578798	0.509176	0.650932	0.000615439	-0.0690065	0.0727493	228	20	no	DSCAM_30993 , CCDC28A_30973 , REN_20201 , PRAME_31165 , SYNGAP1_30797 , DPEP2_21305 , FGF7_31241 , APOL1_30708 , LAIR2_20965 , SUMF1_30486 , KRT8_30865 , ZCCHC8_30117 , DSG4_21325 , CGB3_CGB5_CGB8_30671 , POMC_30282 , KLRK1_31082 , FAM171B_31338 , DNLZ_30822 , CCL24_20772 , GPNMB_20173	0.579761	0.505581	0.646186	0.00157899	-0.0726014	0.0680036	228	20	no	REN_20201 , DSG4_21325 , DPEP2_21305 , LAIR2_20965 , DDR1_21009 , GPNMB_20173 , PLXNB2_20317 , PDGFRB_20268 , MATN3_20979 , SELE_20290 , CXCL10_20697 , EPHX2_20119 , CCL24_20772 , NDRG1_20792 , CXCL13_21024 , OPTC_21362 , SIGLEC7_20190 , HS3ST3B1_21303 , CCL19_21030 , CEACAM21_20548
Secondary Malignancy_retroperitoneum and peritoneum	Cancers	0.632349	0.574786	0.689198	-0.000730201	-0.0582925	0.0561193	225	10	no	CHGB_21038 , DRAXIN_20917 , FLT3LG_20661 , GSTT2B_31097 , KLK4_21391 , LECT2_30320 , LELP1_30845 , LYPLA2_30817 , PNMA2_30842 , PRTN3_20329	0.625192	0.564247	0.687776	-0.00788668	-0.0688314	0.0546975	225	5	no	CHGB_21038 , FEN1_21192 , FLT3_21272 , FLT3LG_20661 , PRTN3_20329
Pleural plaque	Respiratory	0.850135	0.797496	0.898997	-0.000969459	-0.0536083	0.0478925	140	5	no	CCL2_21004 , CDCP1_20940 , CHIT1_20312 , GPR15L_31511 , HGFAC_30718	0.849753	0.792082	0.902349	-0.00135151	-0.0590227	0.0512451	140	10	no	AMBN_20437 , CCL2_21004 , CDCP1_20940 , CHI3L1_20399 , CHIT1_20312 , IL6_20911 , LEP_20187 , MME_21307 , MMP13_20807 , MUC13_20866
Supraventricular tachycardia	Cardiovascular	0.659888	0.596321	0.724118	-0.00109927	-0.0646662	0.0631304	222	20	no	NTproBNP_20125 , CASQ2_30063 , CLGN_30957 , NOS3_20834 , CEND1_30821 , RGS8_20454 , TSHB_20129 , POMC_30282 , SCRG1_30333 , SUSD4_31398 , CD6_20649 , ADGRB3_20974 , CLSTN1_20874 , ACE_30696 , CEACAM19_31443 , IGFBPL1_20155 , SLITRK6_20094 , LRPAP1_21059 , SHD_30098 , CGB3_CGB5_CGB8_30671	0.716319	0.654882	0.776061	0.0553314	-0.00610547	0.115073	222	5	no	CASP10_20893 , IGFBPL1_20155 , NOS3_20834 , NTproBNP_20125 , TSHB_20129
Transient ischaemic attack	Cardiovascular	0.683609	0.638415	0.730209	-0.00152403	-0.046718	0.0450767	398	10	no	ATP5PO_20811 , CAPG_21431 , CREB3_31188 , DSG4_21325 , DUOX2_20059 , HSPB6_21408 , NEFL_20871 , PCARE_30838 , SCARB1_20805 , TET2_31266	0.687908	0.642169	0.734239	0.00277516	-0.0429634	0.0491067	398	5	no	DSG4_21325 , DUOX2_20059 , HSPB6_21408 , NEFL_20871 , PRSS8_20763
Mycoses	Infections	0.658568	0.608199	0.708974	-0.00187356	-0.0522427	0.0485324	416	5	no	CBLN1_30851 , IL22_31407 , MSR1_21063 , NTF4_21208 , ODAM_20793	0.688826	0.637433	0.736429	0.028384	-0.023009	0.0759875	416	20	no	ODAM_20793 , NTF4_21208 , LYPD8_21251 , PODXL_21358 , MSR1_21063 , CRNN_21427 , GOLM2_21044 , PNPT1_20445 , BTN3A2_20540 , ARNT_20432 , IDI2_20823 , PSMA1_21221 , GPR37_20095 , PAEP_20925 , LAIR2_20965 , PRKCQ_20468 , FASLG_20665 , CXCL17_20622 , FCGR2A_20391 , WFDC2_21505
Peritonitis	Digestive	0.663014	0.601348	0.726131	-0.00193082	-0.0635968	0.0611856	243	10	no	ADGRG1_21294 , AMBN_20437 , CFHR2_30720 , FGF23_21411 , HSPB6_21408 , IFI30_31505 , MUC2_30377 , PRSS53_31093 , SH3BGRL2_30863 , SPINK8_30153	0.714132	0.649594	0.77502	0.049187	-0.0153514	0.110075	243	20	no	AMBN_20437 , HSPB6_21408 , FGF23_21411 , CLSTN1_20874 , NTF3_20591 , CGA_21069 , ADGRG1_21294 , RGMA_21065 , LAIR1_20737 , MATN2_20767 , GCNT1_21379 , ISM1_20538 , HAVCR1_21422 , IKZF2_21213 , IL10_20431 , TCN2_20341 , LILRA5_20209 , GSTP1_20876 , PIK3AP1_20587 , MFAP3_20057
Haemangioma, any site	Benign neoplasm or Carcinoma in situ	0.493287	0.417336	0.57198	-0.00280532	-0.0787557	0.0758881	191	5	no	HDAC9_30832 , IL9_31298 , MFAP3_20057 , PTTG1_31326 , SCN3A_30903	0.581608	0.511472	0.646348	0.0855157	0.0153802	0.150256	191	5	yes	DKKL1_21313 , HEBP1_20063 , IL12RB1_20486 , MFAP3_20057 , TGM2_20141
Obesity	Endocrine	0.851422	0.836766	0.865966	-0.0041404	-0.018796	0.0104032	2059	5	no	CNTN3_21092 , FABP4_20245 , LEP_20187 , NCAN_21055 , SCGB1A1_20688	0.851422	0.836766	0.865966	-0.0041404	-0.018796	0.0104032	2059	5	no	CNTN3_21092 , FABP4_20245 , LEP_20187 , NCAN_21055 , SCGB1A1_20688
Nonrheumatic aortic valve disorders	Cardiovascular	0.753482	0.714678	0.794212	-0.00431847	-0.0431228	0.0364118	373	5	no	LTBP2_20254 , MMP12_21439 , NPPB_20049 , PLXDC1_21258 , TBR1_30923	0.769375	0.727846	0.810016	0.0115742	-0.029954	0.0522159	373	10	no	EIF5A_20423 , FASLG_20665 , LILRA5_20209 , LTBP2_20254 , MMP12_21439 , NPPB_20049 , NTproBNP_20125 , PLXDC1_21258 , PNLIPRP2_20775 , VMO1_21381
Hearing loss	Ear	0.652528	0.6214	0.683405	-0.00449265	-0.0356213	0.0263845	1071	5	no	ELN_30301 , FAM171A2_31005 , GHRHR_20841 , LRIG3_30450 , PLXDC1_21258	0.652401	0.621397	0.682365	-0.00462016	-0.0356238	0.0253441	1071	20	no	PLXDC1_21258 , CDCP1_20940 , CDON_20754 , ARTN_20446 , ACTA2_20079 , GHRHR_20841 , KLK14_21407 , VEGFD_20662 , EGFR_20319 , IL1B_20427 , L1CAM_21484 , NEFL_20871 , BAMBI_21267 , KIT_20370 , AGRP_20658 , COL1A1_20335 , FGF5_20490 , PCDH1_20614 , CCL23_20693 , ADAMTS8_21502
Ischaemic stroke	Cardiovascular	0.693462	0.652339	0.737697	-0.00463758	-0.0457599	0.0395973	430	5	no	C1QTNF1_20367 , GALNT3_20471 , KLK4_21391 , NPPB_20049 , NTproBNP_20125	0.693462	0.652339	0.737697	-0.00463758	-0.0457599	0.0395973	430	5	no	C1QTNF1_20367 , GALNT3_20471 , KLK4_21391 , NPPB_20049 , NTproBNP_20125
Left bundle branch block	Cardiovascular	0.719668	0.662636	0.768433	-0.00467403	-0.0617058	0.0440917	297	5	no	BCL2_31454 , NPPB_20049 , SCGB3A2_20723 , SFTPD_20214 , TFF1_21154	0.731419	0.671882	0.783573	0.00707751	-0.0524593	0.0592314	297	10	no	CASP10_20893 , IGFBP7_20236 , NPPB_20049 , SCGB3A2_20723 , SERPINB5_20064 , SFTPD_20214 , TFF1_21154 , TNNI3_20050 , TPSAB1_20642 , VWC2_20936
Pulmonary collapse	Respiratory	0.677946	0.632528	0.720152	-0.0059786	-0.0513969	0.0362279	393	5	no	GALNT3_20471 , HAVCR1_21422 , LRRN1_20438 , NRP2_21081 , TK1_31294	0.682535	0.636453	0.726127	-0.0013891	-0.0474709	0.0422021	393	5	no	GALNT3_20471 , HAVCR1_21422 , LRRN1_20438 , NRP2_21081 , RBP5_21369
Erectile dysfunction	Genitourinary	0.641048	0.60525	0.677582	-0.00652007	-0.0423181	0.0300138	788	5	no	CD1C_21483 , CDCP1_20940 , GDF15_20251 , LPL_20188 , STC1_21014	0.645424	0.606573	0.682112	-0.00214457	-0.0409956	0.0345441	788	5	no	CD1C_21483 , CTSB_20276 , GDF15_20251 , LPL_20188 , STC1_21014
Secondary Malignancy_Lymph Nodes	Cancers	0.663605	0.6241	0.701083	-0.0066375	-0.0461417	0.0308411	644	10	no	ACTN4_20435 , AREG_21357 , CRLF1_20699 , CXCL17_20622 , ELN_30301 , GLT8D2_20825 , LCN15_31032 , OPTC_21362 , RNASE3_20203 , TSPAN1_20078	0.667655	0.630157	0.703728	-0.00258738	-0.0400854	0.0334858	644	10	no	ACTN4_20435 , AREG_21357 , CRLF1_20699 , DCXR_21480 , GLT8D2_20825 , LAYN_20970 , OPTC_21362 , RNASE3_20203 , TRIM21_20533 , TSPAN1_20078
Tubulo-interstitial nephritis	Genitourinary	0.555072	0.451933	0.666418	-0.00815205	-0.111291	0.103194	112	10	no	ANXA10_20886 , BST1_21051 , GAPDH_30600 , GLIPR1_31517 , GRP_30264 , ICAM5_20145 , IL33_20428 , KAZALD1_21339 , LILRA3_30376 , PRTG_21443	0.539163	0.43562	0.636146	-0.0240613	-0.127604	0.0729214	112	5	no	ANXA10_20886 , ICAM5_20145 , IL33_20428 , KAZALD1_21339 , PRTG_21443
Secondary Malignancy_Other organs	Cancers	0.674045	0.62415	0.723952	-0.00908043	-0.0589759	0.040826	321	5	no	C1QL2_30515 , CD200R1_20595 , HAVCR1_21422 , MMP12_21439 , RICTOR_30433	0.673038	0.616029	0.728784	-0.0100875	-0.0670964	0.0456584	321	20	no	IL19_20158 , HAVCR1_21422 , GFAP_21247 , CEACAM5_21171 , GDF15_20251 , MMP12_21439 , TYRO3_20161 , CD200R1_20595 , FABP9_20501 , FLT3_21272 , PNPT1_20445 , FUT3_FUT5_21013 , TNFRSF10C_20265 , GHRL_20175 , CBLIF_20179 , NEFL_20871 , PSMA1_21221 , TNFRSF10A_20967 , ALDH3A1_20512 , GLT8D2_20825
Urinary Incontinence	Genitourinary	0.682433	0.646747	0.716683	-0.0104467	-0.0461323	0.0238032	598	20	no	LEP_20187 , TIMP4_21147 , OBP2B_20980 , MMP3_21083 , NRTN_20465 , PMS1_30943 , TMCO5A_30940 , CCER2_30221 , TCP11_31267 , SERPINA7_30724 , BPIFA2_30279 , IDS_20619 , PROK1_20543 , IDI2_20823 , PZP_30730 , NCAM1_20354 , ENTPD6_20100 , BSND_31184 , DSG2_21113 , PDIA5_31209	0.688563	0.649901	0.723515	-0.00431612	-0.0429782	0.0306358	598	20	no	LEP_20187 , MMP3_21083 , OBP2B_20980 , TIMP4_21147 , PROK1_20543 , NRTN_20465 , DSG2_21113 , IDI2_20823 , ICAM4_20578 , NCAM1_20354 , ENTPD6_20100 , PREB_20439 , ENPP5_20736 , IDS_20619 , MATN3_20979 , SIGLEC9_21390 , LY75_20580 , PFDN2_20892 , CRH_21257 , ADAMTS16_20089
Trigeminal neuralgia	Neurological	0.605978	0.50195	0.708254	-0.0104587	-0.114487	0.091817	85	20	no	SPACA5_SPACA5B_30990 , LHB_21248 , FGF3_30544 , CLSTN3_31092 , PAPPA_20421 , CSF2RB_30553 , FDX2_30147 , ANGPT2_21463 , NFATC3_20470 , LELP1_30845 , OLFM4_30665 , SMPDL3B_31387 , MED21_30066 , ODAM_20793 , NTF4_21208 , LYPD8_21251 , PRUNE2_31270 , GH2_21168 , TGFBI_20417 , ARNT_20432	0.616255	0.509171	0.716577	-0.000181962	-0.107266	0.10014	85	20	no	LHB_21248 , ODAM_20793 , PAPPA_20421 , C1QA_20654 , ANGPT2_21463 , GH2_21168 , CPVL_21435 , ARNT_20432 , LYPD8_21251 , NTF4_21208 , CPB1_20289 , IL17F_20456 , TGFBI_20417 , VSTM1_20851 , PLA2G15_21473 , KDR_21497 , QPCT_20320 , TLR3_20612 , JCHAIN_20494 , ST3GAL1_21322
Carcinoma in situ_cervical	Benign neoplasm or Carcinoma in situ	0.68197	0.635668	0.725053	-0.0111282	-0.0574305	0.0319544	346	5	no	EBI3_IL27_21389 , NMNAT1_20913 , ODAM_20793 , PMS1_30943 , PRR4_30607	0.685581	0.637654	0.72835	-0.00751763	-0.0554448	0.0352518	346	20	no	ODAM_20793 , NEFL_20871 , CDH3_21008 , NTF4_21208 , CST6_20293 , NMNAT1_20913 , EBI3_IL27_21389 , IGF2R_21146 , IL17D_20481 , SIRT5_20820 , GDF15_20251 , NXPH1_20849 , IL1A_20488 , IL5_20472 , LHB_21248 , LYPD1_20821 , LPO_20963 , PNLIPRP2_20775 , CSF3_20491 , CHRDL2_20223
Cholangitis	Digestive	0.688264	0.597778	0.767188	-0.0120498	-0.102535	0.0668743	116	5	no	FGFR2_21478 , LACRT_31367 , MME_21307 , NDUFA5_30520 , NFX1_30158	0.707339	0.610319	0.793707	0.00702574	-0.0899943	0.093394	116	5	no	ARID4B_20803 , ESM1_20758 , FGFR2_21478 , MME_21307 , PDGFRB_20268
Volvulus	Digestive	0.587823	0.470358	0.70282	-0.0125639	-0.13003	0.102432	101	20	no	ATP5F1D_30079 , GTF2IRD1_31264 , TARM1_30937 , BTN1A1_31363 , HEBP1_20063 , SLC28A1_31220 , MED21_30066 , ENPP5_20736 , CTSV_21405 , CLEC4A_20573 , FLT3LG_20661 , SHH_30516 , PRKD2_30140 , GCNT1_21379 , MBL2_30759 , IL16_20633 , C1QTNF5_30618 , LILRA6_30346 , LYSMD3_30950 , PXDNL_31405	0.594771	0.490636	0.696097	-0.00561639	-0.109751	0.0957096	101	5	no	CLEC4A_20573 , CTSV_21405 , GCNT1_21379 , GDF15_20251 , HEBP1_20063
Appendicitis	Digestive	0.506373	0.451036	0.564101	-0.0135861	-0.0689224	0.0441423	247	10	no	CD109_21108 , CDC25A_31189 , ECE1_20891 , GABARAPL1_31253 , HIF1A_30425 , LYPD1_20821 , OLFM4_30665 , PCDHB15_31377 , SIGLEC15_20812 , STX1B_30934	0.551418	0.494243	0.610884	0.0314588	-0.0257163	0.0909249	247	5	no	CD109_21108 , ECE1_20891 , LYPD1_20821 , SIGLEC15_20812 , SOST_20204
Dermatitis	Skin	0.54266	0.511172	0.57637	-0.0139317	-0.0454202	0.019778	1185	10	no	CEP112_30115 , CXCL14_20458 , DYNLT3_31415 , FUT3_FUT5_21013 , MICB_MICA_20593 , MMP10_20687 , RALB_30567 , TCN1_30687 , TF_30783 , TNN_30412	0.553954	0.52276	0.588025	-0.0026378	-0.0338322	0.0314327	1185	5	no	CCL28_20569 , CXCL14_20458 , IL32_20605 , MICB_MICA_20593 , MMP10_20687
Primary Malignancy_Brain, Other CNS and Intracranial	Cancers	0.579355	0.449838	0.713387	-0.0148308	-0.144348	0.119201	81	5	no	CPQ_30406 , DEFB116_30823 , ERCC1_31223 , TGFBR1_30502 , VMO1_21381	0.632971	0.509316	0.748777	0.0387853	-0.0848694	0.154591	81	20	no	VIM_20053 , LTO1_20434 , FRZB_20968 , NEFL_20871 , VMO1_21381 , CD300LF_21469 , CD177_21119 , SMPD1_21028 , TNFSF11_20592 , GDF2_20202 , PAMR1_21153 , FGF5_20490 , IL17RA_21089 , IL16_20633 , IL1RL2_20487 , TPSAB1_20642 , MME_21307 , AMBN_20437 , PNPT1_20445 , SERPINB5_20064
Primary Malignancy_colorectal and anus	Cancers	0.643057	0.597157	0.688903	-0.0148901	-0.0607902	0.0309564	473	10	no	C1QA_20654 , FUT1_31295 , MFAP3L_30933 , MSLNL_30939 , NFKB2_31258 , QPCT_20320 , REG4_20784 , SMPDL3B_31387 , TFF2_20787 , TMCO5A_30940	0.665019	0.620379	0.709367	0.00707249	-0.0375675	0.0514205	473	5	no	MEPE_20753 , PDCD6_20163 , QPCT_20320 , REG4_20784 , TFF2_20787
Sleep apnoea	Respiratory	0.750113	0.704459	0.79574	-0.0152979	-0.0609517	0.0303291	477	5	no	CCL23_20693 , DPT_20278 , FGF23_21411 , KIAA0319_31094 , LHB_21248	0.756294	0.711924	0.801069	-0.00911676	-0.0534873	0.035658	477	10	no	ADAMTS8_21502 , CCL23_20693 , DPT_20278 , FAM3B_21372 , FGF23_21411 , GFAP_21247 , LHB_21248 , OPTC_21362 , RTN4R_21424 , SSC4D_20182
Postviral fatigue syndrome, neurasthenia and fibromyalgia	Neurological	0.659418	0.594093	0.722556	-0.0155118	-0.0808363	0.0476263	233	5	no	CTAG1A_CTAG1B_31299 , FCGR2B_21215 , LEP_20187 , MLN_20541 , POMC_30282	0.660708	0.598147	0.719844	-0.0142214	-0.0767831	0.0449144	233	20	no	FCGR2B_21215 , MLN_20541 , IL1RL1_20250 , CTSC_20679 , ACE2_20105 , LEP_20187 , IL12B_20666 , RUVBL1_21211 , GFAP_21247 , GZMB_20604 , ITGB1BP1_21268 , ADAMTS8_21502 , TIMD4_20375 , WAS_20479 , LGALS4_20748 , ENPP5_20736 , NAAA_20931 , CRX_20070 , LGALS3_20284 , EGFR_20319
Migraine	Neurological	0.525214	0.466107	0.579434	-0.0158713	-0.0749784	0.0383491	391	20	no	LEFTY2_21454 , VIM_20053 , FDX1_30078 , C1QL2_30515 , ANPEP_20350 , LYPD1_20821 , ANXA1_30617 , IFNL1_20795 , ACP5_20314 , PRTN3_20329 , RAB3GAP1_30829 , FGF9_31193 , PHLDB2_31167 , GBP2_20489 , DEFB103A_DEFB103B_30534 , MENT_30595 , ITGAX_31325 , KRT17_30092 , IGDCC3_30862 , SELPLG_20560	0.499674	0.449031	0.555495	-0.0414107	-0.0920536	0.01441	391	10	no	ACP5_20314 , ANPEP_20350 , ATP5PO_20811 , B4GAT1_21127 , ENAH_20497 , IFNL1_20795 , LEFTY2_21454 , LYPD1_20821 , MERTK_20657 , VIM_20053
Polymyalgia Rheumatica	Musculoskeletal	0.725437	0.678641	0.768626	-0.0162531	-0.0630493	0.0269355	253	10	no	CCDC28A_30973 , CNTN2_21426 , CXCL14_20458 , DCN_20106 , ELN_30301 , IFIT1_31310 , KIT_20370 , LECT2_30320 , NEFL_20871 , TNFRSF11B_20735	0.728876	0.678704	0.77094	-0.012814	-0.0629863	0.0292499	253	10	no	CCL22_20765 , CNTN2_21426 , CXCL14_20458 , DCN_20106 , KIT_20370 , LYPD1_20821 , NEFL_20871 , PRELP_20766 , TLR3_20612 , TNFRSF11B_20735
Hyperthyroidism	Endocrine	0.695955	0.619137	0.772453	-0.0164728	-0.0932911	0.0600254	162	5	no	CCER2_30221 , CGB3_CGB5_CGB8_30671 , OBP2B_20980 , PDIA2_31214 , TG_31359	0.699633	0.630236	0.763983	-0.0127949	-0.0821921	0.0515556	162	20	no	OBP2B_20980 , FETUB_20404 , HLA_DRA_20520 , HLA_E_20532 , JCHAIN_20494 , TNNI3_20050 , PPM1A_21184 , TSPAN1_20078 , FGFBP1_21507 , PADI2_20467 , FUCA1_20261 , GGA1_20838 , LEP_20187 , SIRT5_20820 , ENPP5_20736 , TXNDC15_21495 , CD34_21025 , ENPP7_20689 , DKKL1_21313 , F7_20372
Ptosis of eyelid	Eye	0.606519	0.530548	0.680576	-0.0173386	-0.0933097	0.0567187	153	5	no	CLEC10A_20928 , CRX_20070 , HRG_30770 , PCDH9_31516 , PTK7_20880	0.640497	0.570607	0.712481	0.01664	-0.0532504	0.0886235	153	5	no	CD209_20262 , CLEC10A_20928 , CRX_20070 , DKK3_20264 , PTK7_20880
Irritable bowel syndrome	Digestive	0.622422	0.572234	0.665886	-0.0224293	-0.0726167	0.0210355	434	5	no	CLEC4G_20590 , DUSP13_31394 , PARD3_31301 , S100G_31051 , SPAG1_30979	0.63182	0.586862	0.676549	-0.0130311	-0.0579891	0.0316981	434	5	no	CHGB_21038 , CLEC4G_20590 , LGALS3_20284 , MDGA1_20951 , PSPN_20511
Glaucoma	Eye	0.680433	0.643364	0.716927	-0.0227695	-0.059838	0.0137248	479	5	no	ARID4B_20803 , COCH_30305 , FKBP7_20846 , NTF4_21208 , OSCAR_20776	0.704976	0.666974	0.740741	0.00177369	-0.0362284	0.0375388	479	10	no	ADAMTS16_20089 , ARID4B_20803 , C1QA_20654 , EDA2R_21451 , EPS8L2_21397 , NEFL_20871 , NRP2_21081 , NTF4_21208 , OSCAR_20776 , PAEP_20925
Ear and Upper Respiratory Tract Infections	Infections	0.544999	0.492012	0.602717	-0.023163	-0.0761497	0.0345547	375	5	no	AKR7L_30488 , CBX2_30177 , KIAA1549_31307 , MYL6B_30936 , RGL2_31297	0.565149	0.508196	0.622724	-0.00301359	-0.0599665	0.0545615	375	10	no	ADAMTS8_21502 , ANXA10_20886 , COL9A1_20550 , GH1_20220 , GUSB_20296 , KLK4_21391 , NUDT2_21308 , SCGB1A1_20688 , SIGLEC15_20812 , TNFRSF19_21446
Raynaud’s syndrome	Cardiovascular	0.580219	0.510408	0.645942	-0.0236773	-0.0934885	0.0420453	206	10	no	CNTN5_21006 , FARSA_30887 , FCGR2A_20391 , GAD2_30449 , HEPACAM2_31151 , INPP5J_30975 , LMNB1_31501 , PRL_21033 , SPINK6_21450 , TIGIT_31320	0.621181	0.547255	0.68578	0.0172841	-0.0566421	0.0818834	206	5	no	CNTN5_21006 , IL2RA_20267 , PCSK9_20235 , PRL_21033 , SPINK6_21450
Crohn’s disease	Digestive	0.605667	0.492721	0.715884	-0.0245315	-0.137478	0.0856849	91	10	no	BGLAP_30389 , C1QL2_30515 , CA14_21401 , DDX1_31518 , ITGA11_20581 , KIF22_30175 , KLB_20888 , MMP10_20687 , SDK2_30662 , TPBGL_30928	0.571683	0.451915	0.690037	-0.0585156	-0.178283	0.0598379	91	5	no	CA14_21401 , CEACAM5_21171 , ITGA11_20581 , MMP10_20687 , TNFSF13_20733
Pulmonary embolism	Cardiovascular	0.700661	0.655934	0.744572	-0.0261173	-0.0708448	0.0177935	404	5	no	ADAM23_20651 , CA4_20241 , CD302_21328 , FCGR3B_20387 , PYDC1_30202	0.711323	0.667467	0.752023	-0.0154558	-0.0593116	0.0252449	404	5	no	ADAM23_20651 , CD302_21328 , FCGR3B_20387 , GDF15_20251 , OBP2B_20980
Primary Malignancy_Pancreatic	Cancers	0.670755	0.576596	0.755433	-0.0262496	-0.120409	0.0584287	107	5	no	BCL7B_31421 , DNAJB8_20093 , DPEP2_21305 , NUBP1_31412 , RTN4R_21424	0.662036	0.563618	0.764938	-0.0349691	-0.133387	0.0679334	107	5	no	CCN4_21444 , CD302_21328 , DNAJB8_20093 , DPEP2_21305 , RTN4R_21424
Collapsed vertebra	Musculoskeletal	0.715851	0.643415	0.7835	-0.0263728	-0.0988088	0.0412764	127	5	no	CDCP1_20940 , CDH22_31332 , CHAD_30660 , EDA2R_21451 , TMEM132A_30287	0.703435	0.617833	0.78548	-0.0387888	-0.124391	0.0432564	127	20	no	EDA2R_21451 , SLC27A4_20814 , PSMA1_21221 , IL15RA_20498 , CNDP1_20347 , PAPPA_20421 , IL2_20419 , DKK4_20934 , WIF1_21464 , CDCP1_20940 , IL34_20809 , IL10RA_20420 , IL6_21276 , RETN_20327 , FUT3_FUT5_21013 , FLT3_21272 , SERPINB8_20630 , CLC_20126 , APOH_21072 , ARTN_20446
Visual impairment and blindness	Eye	0.603543	0.530048	0.678384	-0.0264823	-0.0999775	0.0483578	149	5	no	CPE_21392 , GPR15L_31511 , IL1A_20488 , PTX3_20570 , SOX2_30981	0.594963	0.513145	0.67547	-0.0350624	-0.11688	0.0454439	149	5	no	CCDC80_20226 , CPE_21392 , CTSS_21056 , IL1A_20488 , PTX3_20570
Non-acute cystitis	Genitourinary	0.674744	0.58486	0.755022	-0.0324534	-0.122338	0.0478245	101	20	no	ESPL1_31176 , ADA_20645 , OBP2B_20980 , LBP_20355 , NGF_20920 , CHIT1_20312 , NEFL_20871 , KIAA1549L_31312 , PON3_20777 , ENPP6_30273 , IL36G_30551 , HLA_DRA_20520 , SAP18_31323 , PFDN6_30938 , FCGR2A_20391 , TPRKB_31234 , TNFRSF8_21049 , DDX39A_30494 , CDA_30345 , LY75_20580	0.649254	0.552367	0.7404	-0.0579438	-0.154831	0.0332018	101	5	no	ADA_20645 , LBP_20355 , NGF_20920 , OBP2B_20980 , PON3_20777
Lichen planus	Skin	0.564507	0.479886	0.64573	-0.0339433	-0.118564	0.0472803	113	5	no	CHIT1_20312 , CHL1_20366 , MDGA1_20951 , MMP10_20687 , PSCA_31493	0.599673	0.521084	0.67658	0.0012225	-0.0773665	0.0781302	113	5	no	CHIT1_20312 , CHL1_20366 , MDGA1_20951 , MMP10_20687 , MSR1_21063
Anorectal fistula	Digestive	0.723299	0.614979	0.82522	-0.0357881	-0.144108	0.0661335	81	5	no	CEACAM18_31251 , FAM171A2_31005 , IL17D_20481 , IL33_20428 , LILRA3_30376	0.700218	0.587098	0.808598	-0.0588682	-0.171989	0.0495111	81	5	no	CD79B_20635 , DSG3_21460 , IL17D_20481 , IL33_20428 , IL5RA_20601
Giant Cell arteritis	Musculoskeletal	0.745088	0.637061	0.837783	-0.037436	-0.145463	0.0552594	87	5	no	AGRP_20658 , CD8A_21018 , GRP_30264 , KLRK1_31082 , REN_20201	0.730559	0.621356	0.825883	-0.0519644	-0.161168	0.0433588	87	5	no	CD8A_21018 , COPE_20797 , PLA2G7_21105 , REN_20201 , TFPI2_21512
Atrioventricular block, first degree	Cardiovascular	0.770264	0.702529	0.828967	-0.0376781	-0.105414	0.021025	193	5	no	GAS6_20318 , GDF15_20251 , NTproBNP_20125 , RNF43_31291 , SERPINA7_30724	0.805773	0.747774	0.854252	-0.00216926	-0.0601681	0.0463096	193	10	no	CDON_20754 , CEACAM5_21171 , GAS6_20318 , GDF15_20251 , LILRB1_20323 , MARCO_20210 , MCAM_20343 , NTproBNP_20125 , ODAM_20793 , PRTN3_20329
Infection of anal and rectal regions	Infections	0.604409	0.493092	0.703921	-0.0381172	-0.149435	0.0613948	83	5	no	ALPP_21383 , DBH_30703 , GM2A_30413 , NUDT15_30102 , OMG_21352	0.652406	0.5387	0.755953	0.0098791	-0.103826	0.113427	83	10	no	ALPP_21383 , AMBN_20437 , ATP6AP2_21178 , BAG3_20972 , CCL24_20772 , DPP6_21354 , IL1RL2_20487 , MUC16_21378 , OMG_21352 , PSPN_20511
Atrioventricular block, complete	Cardiovascular	0.699922	0.617971	0.774484	-0.0395372	-0.121489	0.0350249	84	5	no	ADGRG2_20189 , ARMCX2_30792 , QPCT_20320 , TCL1B_20058 , TNR_20957	0.717444	0.632235	0.797691	-0.022016	-0.107225	0.0582314	84	5	no	ADGRG2_20189 , CHIT1_20312 , QPCT_20320 , TCL1B_20058 , TNR_20957
Stroke NOS	Cardiovascular	0.712194	0.632002	0.790183	-0.0445983	-0.124791	0.0333908	127	5	no	AGR2_20896 , AIF1L_30204 , ERMAP_30539 , MENT_30595 , VSIG2_31371	0.722831	0.637468	0.797813	-0.0339612	-0.119325	0.0410206	127	5	no	AGR2_20896 , CD177_21119 , CRHBP_20747 , SERPINA9_21284 , TFF2_20787
Bell’s palsy	Neurological	0.606486	0.509825	0.703409	-0.0493522	-0.146013	0.0475704	98	20	no	THBS2_21104 , KLK13_21291 , SLIT2_20862 , GIMAP7_30639 , GBP2_20489 , XPNPEP2_21508 , LSM1_21210 , SMC3_31195 , FAP_20330 , MORN4_31217 , C1QTNF6_31049 , GHRHR_20841 , FGFR2_21478 , MYOM1_30834 , SNED1_30205 , STX5_30432 , PRSS2_20364 , POSTN_30410 , THBD_20231 , TP73_30879	0.614398	0.525621	0.701575	-0.0414402	-0.130217	0.0457362	98	5	no	FAP_20330 , GBP2_20489 , LSM1_21210 , SLIT2_20862 , THBS2_21104
Urticaria	Skin	0.549466	0.488164	0.609624	-0.056984	-0.118286	0.00317377	272	5	no	ACHE_30585 , CCL23_20693 , COL9A1_20550 , MFAP3L_30933 , NPDC1_20205	0.563467	0.502248	0.625163	-0.0429832	-0.104202	0.0187124	272	20	no	COL9A1_20550 , VIM_20053 , FGF21_21402 , NTF4_21208 , NPDC1_20205 , CDHR2_21282 , CCL23_20693 , CHL1_20366 , IL18RAP_20900 , DLK1_20295 , SPP1_20322 , SLAMF1_20496 , FGF23_21411 , CD300LF_21469 , NFATC3_20470 , TNNI3_20050 , MATN3_20979 , ODAM_20793 , NPTN_21235 , ILKAP_20855
Primary Malignancy_Malignant Melanoma	Cancers	0.563976	0.498379	0.628091	-0.0647969	-0.130394	-0.000681693	231	5	no	BTLA_31237 , CTSB_20276 , IL7R_21136 , PIGR_21102 , POF1B_30504	0.571499	0.510785	0.633352	-0.0572739	-0.117987	0.0045795	231	5	no	CTSB_20276 , CTSL_20228 , IL7R_21136 , PIGR_21102 , SPINK4_20509
Essential tremor	Neurological	0.566613	0.473459	0.653115	-0.06484	-0.157994	0.0216624	82	10	no	ADGRV1_30877 , EDA2R_21451 , ICAM5_20145 , LECT2_30320 , MANEAL_31244 , MCEE_31033 , NEDD4L_30521 , PRSS22_30483 , SELL_30752 , TET2_31266	0.511531	0.400076	0.62393	-0.119921	-0.231376	-0.00752268	82	20	no	ICAM5_20145 , PFDN2_20892 , SERPINB5_20064 , IFNGR2_20941 , DKK4_20934 , FETUB_20404 , IL16_20633 , ANGPTL1_20211 , CRHBP_20747 , KLRB1_20629 , CEACAM1_21528 , IL17D_20481 , SCG3_20728 , SERPINA11_20281 , NCAM1_20354 , NPPB_20049 , TCL1B_20058 , LSM1_21210 , ICAM2_20248 , MIA_21531
Pericardial effuPericardial effusion (noninflammatory)sion	Cardiovascular	0.494278	0.40951	0.579789	-0.118404	-0.203172	-0.0328935	118	20	no	AFAP1_30569 , KIR3DL1_21185 , KLF4_30808 , ICAM4_20578 , TYRP1_30517 , ADAMTSL4_30275 , MLLT1_31211 , SLIRP_31174 , SERPINB5_20064 , S100A12_21374 , NPPB_20049 , F7_20372 , FCGR2B_21215 , BMP6_20111 , CD36_30485 , FCGR3B_20387 , DBH_30703 , ANGPT2_21463 , PDIA5_31209 , TCL1A_20987	0.494031	0.404972	0.587457	-0.118651	-0.20771	-0.0252251	118	10	no	ANGPT2_21463 , BMP6_20111 , CHGB_21038 , CXCL10_20697 , F7_20372 , FCGR2B_21215 , FCGR3B_20387 , ICAM4_20578 , KIR3DL1_21185 , NPPB_20049
Hypertrophy of nasal turbinates	Respiratory	0.4688	0.346597	0.59358	-0.169243	-0.291446	-0.0444629	82	5	no	CHIT1_20312 , CLSPN_20831 , IL20RB_30461 , MMUT_30159 , PSMA1_21221	0.513099	0.391191	0.651172	-0.124944	-0.246852	0.0131289	82	5	no	CHIT1_20312 , CLSPN_20831 , DTX3_21349 , IL17C_20477 , PSMA1_21221

## Sheet: Header ST5
	Disease	Disease name
	Specialty	Clinical specialty
clinical model	Detection rate (5% FPR)	Detection rate at a 5% false positive rate for the clinical model
	Detection rate (10% FPR)	Detection rate at a 10% false positive rate for the clinical model
	Detection rate (15% FPR)	Detection rate at a 15% false positive rate for the clinical model
	Detection rate (20% FPR)	Detection rate at a 20% false positive rate for the clinical model
	Detection rate (25% FPR)	Detection rate at a 25% false positive rate for the clinical model
	Detection rate (30% FPR)	Detection rate at a 30% false positive rate for the clinical model
	Detection rate (35% FPR)	Detection rate at a 25% false positive rate for the clinical model
	Detection rate (40% FPR)	Detection rate at a 40% false positive rate for the clinical model
protein-based models	Detection rate (5% FPR)	Detection rate at a 5% false positive rate for the clinical+protein model
	Detection rate (10% FPR)	Detection rate at a 10% false positive rate for the clinical+protein model
	Detection rate (15% FPR)	Detection rate at a 15% false positive rate for the clinical+protein model
	Detection rate (20% FPR)	Detection rate at a 20% false positive rate for the clinical+protein model
	Detection rate (25% FPR)	Detection rate at a 25% false positive rate for the clinical+protein model
	Detection rate (30% FPR)	Detection rate at a 30% false positive rate for the clinical+protein model
	Detection rate (35% FPR)	Detection rate at a 25% false positive rate for the clinical+protein model
	Detection rate (40% FPR)	Detection rate at a 40% false positive rate for the clinical+protein model

## Sheet: Supplementary Table 5
Supplementary Table 5. Detection rates of patient information and protein-based models at thresholds corresponding to false positive rates ranging from 5 to 40 %. Only diseases improved by proteins are shown.
		clinical model								protein-based models
Disease	Specialty	Detection rate (5% FPR)	Detection rate (10% FPR)	Detection rate (15% FPR)	Detection rate (20% FPR)	Detection rate (25% FPR)	Detection rate (30% FPR)	Detection rate (35% FPR)	Detection rate (40% FPR)	Detection rate (5% FPR)	Detection rate (10% FPR)	Detection rate (15% FPR)	Detection rate (20% FPR)	Detection rate (25% FPR)	Detection rate (30% FPR)	Detection rate (35% FPR)	Detection rate (40% FPR)
Atrial fibrillation	Cardiovascular	16.8	30.9	40.2	50.1	55.6	61.5	68.6	73.3	28.9	41.7	51.4	58.8	65.7	71.1	76.8	80
Agranulocytosis	Haematological or immunological	4.6	11.5	18.3	29	33.6	39.7	46.6	54.2	9.2	21.4	28.2	38.2	44.3	51.1	58.8	63.4
Acute Kidney Injury	Genitourinary	20.4	32.2	41.5	48.1	55.6	61.5	65.9	71.5	33	44.8	53.7	58.9	63.3	70	77	80.7
Anxiety disorders	Psychiatric	7.6	13.8	18.9	24	30.5	38.9	46.2	51.3	10.9	17.5	24.7	32.7	39.6	45.8	50.2	57.5
Vitamin B12 deficiency anaemia	Haematological or immunological	10.6	15.2	27.3	36.4	40.9	47	59.1	66.7	33.3	47	54.5	60.6	62.1	63.6	68.2	74.2
Bacterial Diseases	Infections	12.4	22.9	30.5	36.8	44	50	55.9	60.6	17.6	27.9	36.8	44.5	51.2	57.6	62	65.6
Benign neoplasm of colon, rectum, anus and anal canal	Benign neoplasm or Carcinoma in situ	8.8	19.6	28.5	36.6	42.8	47.5	52.5	56.9	10.5	22	31.7	39.8	44.5	50.9	55.6	63.1
Benign neoplasm of stomach and duodenum	Benign neoplasm or Carcinoma in situ	11.9	23.9	32.8	38.8	47.3	52.2	56.2	64.7	33.8	46.3	52.2	57.2	60.2	64.7	69.2	73.6
Hyperplasia of prostate	Genitourinary	7.6	18.2	28.7	39.6	48.1	56.3	62.2	67.2	22.6	32.3	45.5	54	62.5	68.6	73.3	77.1
Other Cardiomyopathy	Cardiovascular	11.1	25	36.1	44.4	47.2	52.8	61.1	66.7	44.4	55.6	63.9	75	77.8	80.6	83.3	86.1
Carpal tunnel syndrome	Musculoskeletal	12	20.3	28.1	34.6	40.6	45.2	53	57.6	14.3	27.2	34.1	41.9	50.2	55.8	60.4	65.4
Cataract	Eye	19	31.4	41.4	49.8	58.8	64.4	69.9	75.4	24.6	39.4	50.4	56.4	61.6	70.6	75.5	79.3
Liver fibrosis, sclerosis and cirrhosis	Digestive	11.1	19.4	27.8	33.3	41.7	44.4	61.1	66.7	52.8	66.7	69.4	72.2	72.2	75	77.8	80.6
Chronic Kidney Disease	Genitourinary	23.6	34.8	45.7	53.6	57.6	65.9	72.5	78.6	44.9	58	66.7	71.7	76.1	80.8	83.3	85.9
Coeliac disease	Digestive	7.7	11.5	19.2	23.1	30.8	38.5	46.2	53.8	65.4	80.8	80.8	84.6	84.6	84.6	88.5	88.5
COPD	Respiratory	37.3	51.5	59.1	67.3	72.6	76.9	82.5	84.8	47.2	63.7	71.3	76.6	80.5	83.8	86.1	87.5
Dilated cardiomyopathy	Cardiovascular	18.2	24.2	42.4	51.5	57.6	60.6	66.7	72.7	57.6	69.7	75.8	75.8	81.8	84.8	87.9	97
Dementia	Psychiatric	36.6	50.7	56.3	66.2	73.2	78.9	83.1	88.7	50.7	63.4	77.5	81.7	87.3	88.7	91.5	93
Diabetic ophthalmic complications	Eye	24	39.7	52.1	58.2	63	68.5	76	80.1	50.7	63	73.3	76.7	83.6	87.7	89	91.1
Diabetes Type I	Endocrine	24.4	33.3	37.8	53.3	66.7	66.7	71.1	71.1	48.9	66.7	71.1	73.3	75.6	77.8	86.7	86.7
Diabetes Type II	Endocrine	30.3	42.6	54.2	63.7	70.4	77.5	82.1	84.2	56.9	70.8	80.9	84.7	87.8	90.5	93.1	93.9
Infections of the digestive system	Infections	12.9	20.8	31.1	38.7	44.6	50.6	57.2	62.8	15.9	24.1	33.2	42	49.9	53.9	61.3	65.8
Diabetic neurological complications	Neurological	37	40.7	48.1	48.1	51.9	51.9	55.6	63	66.7	77.8	81.5	81.5	85.2	85.2	85.2	85.2
End stage renal disease	Genitourinary	12.1	33.3	39.4	51.5	57.6	63.6	63.6	63.6	45.5	60.6	66.7	81.8	84.8	84.8	87.9	90.9
Fatty Liver	Digestive	17.1	35	43.1	51.2	56.9	66.7	70.7	77.2	30.1	45.5	57.7	65	74	79.7	83.7	85.4
Gastritis and duodenitis	Digestive	8.4	15.1	23.5	30.1	35.5	42	46.5	52.8	12.1	20.2	27.4	32.9	40.8	47.6	52.9	58.1
Gout	Musculoskeletal	24.1	39.1	52.9	64.9	70.1	74.1	79.3	82.2	32.2	46.6	59.8	66.1	73	78.2	80.5	83.9
Heart failure	Cardiovascular	16.8	32.7	45.7	54.3	62	66.8	72.1	77.4	37	48.1	57.2	64.9	70.7	76.9	80.3	82.7
Hypertension	Cardiovascular	19.6	30.5	39.6	48.1	55.4	62.1	67.8	73	22.7	36.3	44.2	53.3	60.7	66.9	72.2	77.1
Hypothyroidism	Endocrine	10.9	22.8	33.2	39.6	46	52.5	58.9	63.4	41.6	55.4	62.4	66.3	71.8	73.8	76.2	77.7
Iron deficiency anaemia	Haematological or immunological	16.5	25	31.6	35.3	44.9	52.9	57	61.4	28.7	42.6	52.9	58.5	64	69.9	75	79
Leiomyoma of uterus	Benign neoplasm or Carcinoma in situ	11.9	21.4	34.1	43.7	49.2	55.6	59.5	64.3	34.1	44.4	54	60.3	65.1	70.6	73	75.4
Leukaemia	Cancers	7.9	13.2	21.1	26.3	28.9	34.2	44.7	60.5	26.3	39.5	47.4	55.3	57.9	63.2	68.4	68.4
Hepatic failure	Digestive	28	44	44	44	48	52	64	64	36	52	52	60	68	68	72	80
Lower Respiratory Tract Infections	Infections	20.1	33.5	41.6	47.3	54.3	61.1	66.1	72.2	30.9	44	55.4	62.4	66.1	70.5	73.7	77.5
Menorrhagia and polymenorrhoea	Genitourinary	21.7	48.1	65.1	80.2	84.9	93.4	97.2	98.1	34	66	81.1	91.5	94.3	98.1	99.1	99.1
Monoclonal gammopathy of undetermined significance	Cancers	4	12	28	40	44	48	52	60	48	60	60	68	72	76	84	84
Motor neuron disease	Neurological	6.8	17.8	23.3	27.4	31.5	38.4	47.9	56.2	28.8	43.8	45.2	49.3	56.2	56.2	58.9	65.8
Non-Hodgkin Lymphoma	Cancers	9.8	17.6	21.6	33.3	37.3	41.2	51	56.9	49	60.8	66.7	70.6	74.5	74.5	74.5	76.5
Nonrheumatic mitral valve disorders	Cardiovascular	12.6	25.3	37.9	43.7	49.4	58.6	66.7	75.9	29.9	40.2	48.3	66.7	73.6	75.9	77	82.8
Osteoarthritis	Musculoskeletal	14.6	24.8	31.9	39.7	46.1	52.5	57.6	64.4	18.7	30.2	37.6	45.1	51.6	58.1	63.2	67.1
Osteoporosis	Musculoskeletal	17.8	34	45.5	54.2	61.7	69.2	73.9	77.9	22.1	37.5	52.2	59.7	67.6	73.9	77.1	80.6
Other anaemias	Haematological or immunological	10	22.1	28.8	36.9	43.7	50.9	57.1	62.5	19.7	32.1	41.2	48.2	57.1	65	70.4	73.3
Other or unspecified infectious organisms	Infections	15.6	24.7	34.5	41.8	47.9	53.7	58.5	65	23.3	35.3	42.3	48.7	56.4	62.2	67	70.9
Peripheral neuropathies	Neurological	14.3	24.5	31.1	37.8	40.8	45.4	52	57.1	20.9	30.1	37.2	42.9	46.9	55.6	58.7	63.3
Multiple myeloma and malignant plasma cell neoplasms	Cancers	13.8	13.8	24.1	31	44.8	51.7	55.2	58.6	48.3	65.5	72.4	75.9	89.7	93.1	93.1	100
Pleural effusion	Respiratory	15.1	26.5	34.9	42	49.2	57.6	64.7	68.9	23.5	35.7	44.5	49.2	55.9	60.5	66.8	72.7
Postmenopausal bleeding	Genitourinary	4.9	11.9	18.9	22.4	28	31.5	35.7	40.6	7	16.1	25.2	31.5	35.7	39.9	40.6	46.2
Portal hypertension	Digestive	14.3	35.7	39.3	53.6	57.1	64.3	67.9	78.6	57.1	60.7	64.3	67.9	71.4	75	75	85.7
Primary Malignancy Breast	Cancers	5.2	13.3	20.5	24.3	28.6	33.3	39.5	45.2	10.5	17.1	25.7	29.5	37.6	39.5	48.1	53.8
Primary Malignancy Prostate	Cancers	14.9	23.2	32.9	43	50.9	61	67.5	74.1	44.7	61	70.6	80.7	85.1	87.7	89.5	91.2
Primary or Idiopathic Thrombocytopaenia	Haematological or immunological	8.3	29.2	33.3	37.5	41.7	41.7	45.8	50	29.2	37.5	41.7	50	54.2	58.3	66.7	66.7
Primary pulmonary hypertension	Cardiovascular	17.4	26.7	40.7	52.3	58.1	65.1	68.6	73.3	48.8	58.1	64	70.9	76.7	81.4	82.6	86
Psoriasis	Skin	7.7	11.5	19.2	24.4	32.1	35.9	39.7	43.6	19.2	33.3	41	44.9	50	57.7	64.1	67.9
Hyperparathyroidism	Endocrine	18.2	24.2	30.3	33.3	36.4	45.5	48.5	54.5	42.4	72.7	81.8	87.9	90.9	93.9	97	97
Other interstitial pulmonary diseases with fibrosis	Respiratory	17.1	41.5	61	68.3	68.3	70.7	80.5	87.8	53.7	68.3	73.2	80.5	85.4	87.8	87.8	95.1
Respiratory failure	Respiratory	27.5	45.8	50.4	61.1	65.6	69.5	74.8	77.1	33.6	50.4	60.3	65.6	72.5	76.3	82.4	85.5
Rheumatic fever	Infections	11.8	29.4	38.2	47.1	52.9	55.9	61.8	64.7	29.4	47.1	61.8	70.6	70.6	70.6	76.5	79.4
Secondary Malignancy Bone	Cancers	14.5	23.1	29.1	33.3	41.9	47.9	54.7	65.8	17.9	28.2	36.8	45.3	53.8	62.4	65	74.4
Secondary or other Thrombocytopaenia	Haematological or immunological	15.9	21.7	33.3	42	49.3	50.7	55.1	63.8	40.6	50.7	56.5	58	60.9	65.2	71	72.5
Secondary pulmonary hypertension	Cardiovascular	23.3	36.7	43.3	50	63.3	63.3	70	70	40	60	70	76.7	83.3	90	93.3	93.3
Chronic sinusitis	Respiratory	4.3	9.5	13.9	17.7	22.5	25.5	30.3	34.6	6.5	10.8	16.9	24.7	29.4	35.1	39.8	45.5
Sjogren disease	Musculoskeletal	23.3	30	43.3	56.7	60	70	73.3	76.7	56.7	63.3	70	76.7	80	80	83.3	86.7
Stable angina	Cardiovascular	13.4	27.7	40.4	45.3	52.8	62.2	68.4	73.3	21.5	35.8	45	51.5	59.3	66.4	71.7	77.5
Thrombophilia	Haematological or immunological	22.2	29.6	29.6	37	37	37	37	40.7	29.6	37	37	40.7	51.9	55.6	55.6	63
Hypo or hyperthyroidism	Endocrine	13.4	25.2	33.7	43.6	47.5	53.5	60.9	66.8	36.6	51	56.4	59.9	63.9	69.3	72.8	75.7
Urinary Tract Infections	Infections	14.2	25.2	36.8	43.5	49.6	56.8	62.9	66.7	17.1	31.3	40.9	49.3	56.8	62	67.5	72.5

[truncated: 34 more sheets: Header ST6, Supplementary Table 6, Header ST7, Supplementary Table 7, Header ST8, Supplementary Table 8, Header ST9, Supplementary Table 9, Header ST10, Supplementary Table 10, Header ST11, Supplementary Table 11, Header ST12, Supplementary Table 12, Header ST13, Supplementary Table 13, Header ST14, Supplementary Table 14, Header ST15, Supplementary Table 15 …]
